# Supplementary material for: Integrated Analysis of Long Non-coding RNAs (LncRNAs) and mRNA Expression Profiles Reveals the Potential Role of LncRNAs in Skeletal Muscle Development of the Chicken
Source: Front Physiol. 2017 Jan 9;7:687. doi: 10.3389/fphys.2016.00687 (PMC5220077; doi:10.3389/fphys.2016.00687)
Supplement: Supplementary file 1 [file Table1.XLSX]

## Sheet: exp_significant_lncRNA E11 vs E
Table S1. Differential expression analysis of lncRNAs in E11 chicken compared with E16 chicken.
LncRNA	Locus	Value(E11)	Value(E16)	log2(foldchange)	q value	Direction
lnc00000577	chr1:12,369,010-12,375,857	0	3.21194	2.07448	0.00112797	Sense
lnc00001454	chr1:38,468,238-38,474,205	2.91333	0.386484	-2.91419	0.00060626	Sense
lnc00002354	chr1:57,900,399-57,907,356	0.234464	2.60112	3.47169	0.00860361	Sense
lnc00003077	chr1:71,272,712-71,369,588	6.7378	16.0729	1.25428	0.00860361	Sense
lnc00003086	chr1:71,377,590-71,384,917	0.925227	2.866	1.63116	0.0120238	Sense
lnc00003323	chr1:75,124,713-75,142,396	7.23983	18.038	1.31701	0.00208499	Sense
lnc00004818	chr1:95,420,421-95,423,749	7.05636	2.32555	-1.60135	0.0025171	Sense
lnc00005612	chr1:113,205,771-113,206,261	1.19573	0	-1.1347	0.00623377	Sense
lnc00005738	chr1:114,055,321-114,056,100	2.85814	22.1559	2.95454	0.00163556	Sense
lnc00006084	chr1:122,557,286-122,582,293	1.15959	0.17326	-2.7426	0.00373131	Sense
lnc00006224	chr1:125,479,605-125,480,996	1.17967	0	-1.12411	0.00112797	Sense
lnc00007520	chr1:166,809,159-166,809,713	1.24103	0	-1.16416	0.0101647	Sense
lnc00007749	chr1:170,473,706-170,480,889	0.202333	1.86827	3.2069	0.046718	Sense
lnc00007750	chr1:170,473,706-170,480,889	0.512867	2.69059	2.39126	0.00060626	Sense
lnc00007809	chr1:172,258,318-172,272,874	1.71182	0	-1.43926	0.0262431	Sense
lnc00008090	chr1:181,151,632-181,166,792	13.4846	4.48837	-1.58705	0.002944	Sense
lnc00009046	chr1:13,530,754-13,572,497	1.85839	4.01856	1.11263	0.0323954	antisense
lnc00009138	chr1:15,984,341-15,993,916	0.340482	1.69304	2.31397	0.0211351	antisense
lnc00009535	chr1:30,660,682-30,692,716	0.949018	4.17731	2.13807	0.00060626	antisense
lnc00009594	chr1:32,663,755-32,673,459	2.76562	0.238915	-3.53303	0.00163556	antisense
lnc00009968	chr1:44,574,584-44,609,334	0.846705	2.82879	1.74025	0.00060626	antisense
lnc00011316	chr1:78,004,942-78,018,674	1.28668	0	-1.19325	0.00728312	antisense
lnc00012827	chr1:116,619,076-116,633,291	0	1.02242	1.01608	0.00516793	antisense
lnc00013130	chr1:129,287,213-129,298,985	0.252693	1.33689	2.40343	0.0279792	antisense
lnc00013296	chr1:133,343,670-133,349,561	0	1.17433	1.12057	0.00208499	antisense
lnc00013311	chr1:134,328,223-134,330,501	2.87824	0	-1.9554	0.00060626	antisense
lnc00014435	chr1:171,467,633-171,538,368	1.07787	0.108385	-3.31394	0.0203748	antisense
lnc00016160	chr10:11,540,452-11,551,366	1.28826	0.188378	-2.77372	0.00208499	sense
lnc00016167	chr10:11,556,930-11,560,387	1.32213	0.264577	-2.32111	0.0429858	sense
lnc00016198	chr10:12,159,270-12,162,202	0.19288	1.55613	3.01219	0.033939	sense
lnc00018212	chr11:3,664,128-3,682,843	2.31044	0.94318	-1.29256	0.0188636	sense
lnc00018223	chr11:3,843,977-3,862,361	0.967098	0.303752	-1.67077	0.0275002	sense
lnc00019892	chr11:12,705,020-12,727,851	0.993128	3.28733	1.72686	0.00588464	antisense
lnc00019899	chr11:12,727,983-12,734,951	1.63184	4.93312	1.596	0.04	antisense
lnc00019955	chr11:12,871,424-13,006,482	1.86959	5.28948	1.5004	0.0333006	antisense
lnc00022666	chr13:2,375,134-2,490,134	4.52516	0.558669	-3.01791	0.00060626	sense
lnc00023264	chr13:14,809,418-14,830,311	2.73616	0.13651	-4.32507	0.0381249	sense
lnc00023402	chr13:17,493,580-17,502,380	1.11966	0.164558	-2.76639	0.00989452	sense
lnc00023508	chr13:1,686,344-1,687,662	2.40252	0	-1.7666	0.002944	antisense
lnc00023599	chr13:2,988,125-3,071,495	0.172515	5.69188	5.04411	0.0293354	antisense
lnc00029461	chr17:8,170,498-8,177,819	0	1.7669	1.46827	0.00060626	antisense
lnc00029488	chr17:8,697,213-8,700,483	0.292869	1.38993	2.24668	0.0333006	antisense
lnc00029699	chr18:3,612,078-3,613,527	4.57264	0	-2.47836	0.0166893	sense
lnc00031533	chr19:9,569,708-9,592,921	0.36409	3.0525	3.06763	0.0493826	sense
lnc00032766	chr2:12,514,857-12,528,838	5.40806	0.668291	-3.01656	0.0472055	sense
lnc00033439	chr2:35,777,378-35,780,455	2.51399	0.146636	-4.09967	0.0216562	sense
lnc00033745	chr2:42,079,505-42,089,425	0.678539	3.11802	2.20013	0.0181728	sense
lnc00034658	chr2:62,026,078-62,034,212	1.37879	0.284891	-2.27492	0.00860361	sense
lnc00036405	chr2:111,228,355-111,243,848	1.34392	0.555807	-1.27379	0.0477364	sense
lnc00036762	chr2:119,393,347-119,396,074	4.63058	0.333157	-3.79692	0.00588464	sense
lnc00036768	chr2:119,453,357-119,474,844	1.09671	0.120049	-3.19148	0.0302584	sense
lnc00037615	chr2:3,550,574-3,553,388	2.84433	0.241696	-3.55682	0.00826966	antisense
lnc00037619	chr2;3,555,167-3,560,021	7.86364	1.93289	-2.02444	0.0300408	antisense
lnc00037892	chr2:14,680,868-14,697,574	6.76499	19.4778	1.52567	0.0184404	antisense
lnc00037976	chr2:16,609,104-16,613,301	2.15059	5.18238	1.26889	0.0125781	antisense
lnc00040000	chr2:63,745,815-63,770,390	1.46336	0	-1.30063	0.00060626	antisense
lnc00040814	chr2:95,830,429-95,846,087	0.86145	3.60186	2.0639	0.00060626	antisense
lnc00041477	chr2:112,763,224-112,768,057	0	1.07398	1.0524	0.00112797	antisense
lnc00041741	chr2:120,766,026-120,770,758	0	1.92194	1.54693	0.00956341	antisense
lnc00041806	chr2:123,958,619-123,966,454	2.06991	0.165773	-3.64229	0.00163556	antisense
lnc00042943	chr20:5,869,977-5,871,331	18.4823	62.8491	1.76574	0.0025171	sense
lnc00050836	chr3:8,742,978-8,764,133	0.576626	2.45637	2.09082	0.0104982	sense
lnc00050839	chr3:8,742,978-8,764,133	0	2.5319	1.82044	0.00060626	sense
lnc00051196	chr3:16,615,192-16,620,819	1.48883	0.24707	-2.59119	0.00373131	sense
lnc00051199	chr3:16,627,099-16,633,388	1.11491	0.108546	-3.36055	0.0191252	sense
lnc00051652	chr3:24,081,819-24,091,488	0.0983869	2.60129	4.72462	0.028206	sense
lnc00052643	chr3;44,617,580-44,621,877	0	2.22113	1.68757	0.00060626	sense
lnc00052651	chr3:44,837,288-44,838,563	0	1.12218	1.08555	0.00060626	sense
lnc00053650	chr3:67,428,598-67,422,916	14.4716	1.93445	-2.90323	0.00060626	sense
lnc00054727	chr3:104,855,505-104,860,673	1.58658	20.5293	3.69369	0.002944	sense
lnc00055149	chr3:8,413,412-8,437,479	0.412384	2.04461	2.30977	0.0104982	antisense
lnc00055398	chr3:12,333,716-12,334,661	1.60906	0	-1.38353	0.00334545	antisense
lnc00057182	chr3:43,304,749-43,311,331	0.171048	2.63858	3.94729	0.00860361	antisense
lnc00057739	chr3:59,591,049-59,593,597	0.550356	2.29889	2.0625	0.0442433	antisense
lnc00057740	chr3:59,594,258-59,599,811	4.70143	13.2733	1.49735	0.00060626	antisense
lnc00057831	chr3:60,806,524-60,821,149	1.05035	0.24036	-2.1276	0.0436322	antisense
lnc00057952	chr3:64,940,632-64,943,877	0.892043	11.6588	3.70816	0.00060626	antisense
lnc00058680	chr3:93,068,051-93,077,617	0.472746	1.37806	1.5435	0.0348089	antisense
lnc00058685	chr3:93,100,415-93,120,404	0.171561	1.36839	2.99568	0.0463683	antisense
lnc00059931	chr4:11,501,546-11,513,644	1.83989	0.353581	-2.37951	0.0188636	sense
lnc00060568	chr4:22,049,010-22,064,517	0.205879	0.736678	1.83923	0.0259659	sense
lnc00061822	chr4:51,439,683-51,464,927	1.77421	0.495567	-1.84003	0.0277402	sense
lnc00061831	chr4:51,491,666-51,497,920	1.0584	0.349574	-1.59821	0.0381249	sense
lnc00062016	chr4:55,233,066-55,268,136	0.792586	2.04791	1.36951	0.00554024	sense
lnc00062030	chr4:55,276,190-55,314,100	0.294933	2.035	2.78657	0.0468595	sense
lnc00062282	chr4:62,505,035-62,508,383	0.870605	4.93709	2.50357	0.00208499	sense
lnc00062325	chr4:63,947,583-63,968,504	1.82903	3.85591	1.07599	0.0147612	sense
lnc00062698	chr4:72,165,675-72,169,496	0.17304	0.854371	2.30375	0.0300408	sense
lnc00062947	chr4:76,467,103-76,475,627	1.36093	0.477153	-1.51207	0.0288914	sense
lnc00063361	chr4:89,378,972-89,380,466	1.04725	0	-1.03369	0.00334545	sense
lnc00064868	chr4:29,406,327-29,417,038	1.08616	4.94702	2.18732	0.00060626	antisense
lnc00064870	chr4:29,417,199-29,501,587	0.672167	3.51582	2.38697	0.0134332	antisense
lnc00064873	chr4:29,433,363-29,501,587	0.379929	1.93003	2.34482	0.014019	antisense
lnc00065142	chr4:33,067,445-33,091,104	1.0377	0	-1.02694	0.00060626	antisense
lnc00065176	chr4:33,519,803-33,524,721	3.45648	0.848305	-2.02665	0.0120238	antisense
lnc00065902	chr4:51,836,192-51,897,841	0.174717	1.90222	3.44459	0.014019	antisense
lnc00066683	chr4:62,661,350-62,675,621	1.77144	6.97991	1.97828	0.00060626	antisense
lnc00066993	chr4:72,473,947-72,479,841	0.0995673	1.46596	3.88003	0.0101647	antisense
lnc00068211	chr5:10,148,118-10,462,545	1.53735	0.511828	-1.58672	0.0328749	sense
lnc00068445	chr5:13,600,372-13,615,568	3.87934	8.29662	1.09671	0.0379242	sense
lnc00070826	chr5:59,002,747-59,007,681	5.82761	0.222228	-4.71279	0.0201644	sense
lnc00072866	chr5:35,307,849-35,309,792	1.7992	0.454558	-1.98482	0.0416254	antisense
lnc00073278	chr5:42,325,562-42,332,298	1.31968	5.98817	2.18193	0.0176405	antisense
lnc00073545	chr5:48,926,602-48,934,101	0.239774	1.17472	2.29257	0.0267636	antisense
lnc00074540	chr6:8,655,407-8,660,260	6.40531	1.22291	-2.38895	0.00956341	sense
lnc00075379	chr6:24,654,682-24,661,318	0.567456	1.59586	1.49175	0.036636	sense
lnc00076153	chr6:2,884,337-2,887,913	0	1.10506	1.07386	0.00060626	antisense
lnc00076681	chr6:8,579,867-8,582,366	3.49959	0	-2.16979	0.00761656	antisense
lnc00076841	chr6:11,661,424-11,690,149	0.619219	2.74465	2.1481	0.0326417	antisense
lnc00078410	chr7:2,979,790-2,983,422	0.590607	2.36728	2.00296	0.0236734	sense
lnc00079062	chr7:15,926,434-15,932,848	0.229891	2.47623	3.42912	0.0206092	sense
lnc00079100	chr7:16,074,789-16,088,858	0.199688	1.45249	2.86271	0.0120238	sense
lnc00079282	chr7:19,211,851-19,225,407	2.29788	0.723451	-1.66734	0.00796968	sense
lnc00079769	chr7:29,196,997-29,201,876	0.243773	3.75721	3.94605	0.002944	sense
lnc00079773	chr7:29,202,042-29,206,115	0.124271	2.34573	4.23847	0.0147612	sense
lnc00080611	chr7:9,781,300-9,788,838	1.56471	5.60198	1.84004	0.00060626	antisense
lnc00081163	chr7:18,715,710-18,739,718	0.905885	4.27994	2.24019	0.00060626	antisense
lnc00081300	chr7:21,036,731-21,044,611	0.31946	2.23412	2.806	0.0262431	antisense
lnc00083277	chr8:24,404,086-24,404,306	0	4.2604	2.39517	0.00693186	sense
lnc00083389	chr8:26,629,172-26,633,732	0.364326	1.39957	1.94168	0.0277402	sense
lnc00085230	chr8:21,627,409-21,652,635	1.40981	0.689161	-1.03259	0.029137	antisense
lnc00085489	chr8:24,652,347-24,660,655	0.793127	2.60885	1.71779	0.0307025	antisense
lnc00085848	chr9:1,604,491-1,611,929	0.459922	1.5955	1.79454	0.0176405	sense
lnc00085960	chr9:3,387,472-3,392,781	0.298422	1.89533	2.66702	0.0108071	sense
lnc00086241	chr9:6,898,244-6,909,527	0.750268	0.0681783	-3.46002	0.0208772	sense
lnc00086462	chr9:11,859,023-11,864,920	1.01589	6.73751	2.72947	0.00163556	sense
lnc00086847	chr9:20,318,443-20,323,274	1.0498	0	-1.03548	0.00060626	sense
lnc00086852	chr9:20,327,782-20,332,954	0.776081	0.111831	-2.79489	0.0351928	sense
lnc00086924	chr9:22,167,636-22,171,122	1.05059	0	-1.03604	0.00060626	sense
