# Supplementary material for: Integrated Analysis of Long Non-coding RNAs (LncRNAs) and mRNA Expression Profiles Reveals the Potential Role of LncRNAs in Skeletal Muscle Development of the Chicken
Source: Front Physiol. 2017 Jan 9;7:687. doi: 10.3389/fphys.2016.00687 (PMC5220077; doi:10.3389/fphys.2016.00687)
Supplement: Supplementary file 2 [file Table2.XLSX]

## Sheet: exp_significant_lncRNA E11 vs P
Table S2. Differential expression analysis of lncRNAs in E11 chicken compared with D1 chicken.
LncRNA	Locus	Value(E11)	Value(D1)	log2(fold change)	q value	Direction
lnc00001454	chr1:38,468,238-38,474,205	2.41777	0.37877	-2.67428	0.00215483	sense
lnc00002354	chr1:57,900,399-57,907,356	0.194347	8.26511	5.41033	0.00414052	sense
lnc00004818	chr1:95,420,421-95,423,749	5.86024	2.21806	-1.40166	0.020107	sense
lnc00004972	chr1:98,468,601-98,482,226	3.04408	0.774436	-1.97479	0.00937082	sense
lnc00005228	chr1:105,152,336-105,197,592	0.739525	0.1958	-1.91722	0.0242873	sense
lnc00005553	chr1:111,388,150-111,393,874	0	1.54039	1.34505	0.000453389	sense
lnc00005738	chr1:114,055,321-114,056,100	2.37211	15.2907	2.68841	0.00304476	sense
lnc00006084	chr1:122,557,286-122,582,293	0.962097	0.0421182	-4.51367	0.00215483	sense
lnc00007520	chr1:166,809,159-166,809,713	1.03131	0	-1.02241	0.00687513	sense
lnc00007809	chr1:172,258,318-172,272,874	1.4196	0	-1.27477	0.0165425	sense
lnc00008090	chr1:181,151,632-181,166,792	11.1908	4.68539	-1.25608	0.0408519	sense
lnc00009046	chr1:13,530,754-13,572,497	1.54216	3.73061	1.27446	0.0373872	antisense
lnc00009535	chr1:30,660,682-30,692,716	0.787874	3.55527	2.17392	0.00119451	antisense
lnc00009560	chr1:30,998,678-31,005,770	0.299868	2.26212	2.91528	0.00388654	antisense
lnc00009594	chr1:32,663,755-32,673,459	2.29668	0.402412	-2.5128	0.018422	antisense
lnc00011297	chr1:77,802,198-77,813,219	0.340905	1.6812	2.30205	0.0275428	antisense
lnc00012356	chr1:103,399,833-103,407,288	0.0974592	1.65881	4.0892	0.00152761	antisense
lnc00013288	chr1:133,224,536-133,224,900	0	2.06672	1.6167	0.0024642	antisense
lnc00013296	chr1:133,343,670-133,349,561	0	1.54211	1.34603	0.000453389	antisense
lnc00014327	chr1:168,696,987-168,712,396	4.8878	1.51426	-1.69057	0.000453389	antisense
lnc00014435	chr1:171,467,633-171,538,368	0.893646	0.115798	-2.94809	0.0323136	antisense
lnc00015120	chr1:194,456,769-194,463,968	0	5.4623	2.69205	0.000453389	antisense
lnc00015174	chr10:71,604-71,900	2.09667	0	-1.63072	0.0407497	sense
lnc00016140	chr10:11,487,608-11,498,218	0.665557	0.0469028	-3.82682	0.00359944	sense
lnc00016143	chr10:11,498,301-11,525,689	1.07279	0.0700097	-3.93767	0.0156242	sense
lnc00016160	chr10:11,540,452-11,551,366	1.07017	0.0370027	-4.85407	0.0323136	sense
lnc00016198	chr10:12,159,270-12,162,202	0.159961	2.06416	3.68976	0.0397664	sense
lnc00018212	chr11:3,664,128-3,682,843	1.91694	0.284248	-2.75358	0.00388654	sense
lnc00018223	chr11:3,843,977-3,862,361	0.802506	0.0904193	-3.14981	0.00616347	sense
lnc00019955	chr11:12,871,424-13,006,482	1.55254	0	-1.35193	0.000453389	antisense
lnc00021172	chr12:13,902,314-13,935,080	0	3.30221	2.10508	0.0382118	sense
lnc00021243	chr12:16,880,261-16,888,836	1.06838	0.227458	-2.23176	0.0271878	sense
lnc00022666	chr13:2,375,134-2,490,134	3.75351	0.763736	-2.2971	0.000453389	sense
lnc00023378	chr13:16,935,567-16,937,680	0	10.2894	3.4969	0.000453389	sense
lnc00023402	chr13:17,493,580-17,502,380	0.929316	0.142423	-2.70599	0.0393878	sense
lnc00023508	chr13:1,686,344-1,687,662	1.99802	0	-1.58401	0.000837026	antisense
lnc00023727	chr13:7,361,356-7,364,575	0.0700961	4.66937	6.05775	0.0298071	antisense
lnc00025163	chr14:9,550,041-9,565,677	0.666494	2.36267	1.82575	0.0321934	sense
lnc00025429	chr14:514,241-535,375	0.718063	0.0788388	-3.18713	0.0148488	antisense
lnc00025955	chr14:8,261,091-8,271,037	0.882848	0.292957	-1.59148	0.0424015	antisense
lnc00026301	chr14:11,856,301-11,874,263	0.166271	2.67419	4.00749	0.0125785	antisense
lnc00027452	chr15:733,699-734,944	0	1.20021	1.13764	0.000453389	antisense
lnc00028136	chr15:10,803,213-10,804,458	5.54561	45.4004	3.03329	0.0129964	antisense
lnc00029028	chr17:10,401,084-10,402,701	1.31005	0	-1.20792	0.000453389	antisense
lnc00029461	chr17:8,170,498-8,177,819	0	1.28685	1.19336	0.000453389	antisense
lnc00029488	chr17:8,697,213-8,700,483	0.243092	4.1853	4.10576	0.00304476	antisense
lnc00030473	chr18:6,557,521-6,560,157	1.3437	0.312521	-2.10419	0.0498033	antisense
lnc00032766	chr2:12,514,857-12,528,838	4.48664	0.302422	-3.891	0.0309074	sense
lnc00032832	chr2:14,440,628-14,444,481	1.1965	0.121133	-3.30415	0.0355917	sense
lnc00033439	chr2:35,777,378-35,780,455	2.08524	0.100129	-4.38029	0.0488258	sense
lnc00033506	chr2:38,851,559-38,938,926	0	1.45925	1.29822	0.000837026	sense
lnc00033507	chr2:38,941,363-38,947,029	0	1.1623	1.11257	0.0451291	sense
lnc00034298	chr2:53,379,851-53,418,626	5.18316	1.67669	-1.62822	0.000453389	sense
lnc00036398	chr2:110,998,446-111,004,292	2.45912	8.96594	1.86632	0.00491356	sense
lnc00036405	chr2:111,228,355-111,243,848	1.1143	0	-1.08018	0.000453389	sense
lnc00036762	chr2:119,393,347-119,396,074	3.84091	0.269808	-3.83144	0.00184944	sense
lnc00037615	chr2:3,550,574-3,553,388	2.36212	0.242533	-3.28383	0.0214817	antisense
lnc00037619	chr2:3,555,167-3,560,021	6.52816	0.779076	-3.06684	0.00541821	antisense
lnc00037892	chr2:14,680,868-14,697,574	5.61266	19.0642	1.76411	0.0107021	antisense
lnc00038424	chr2:31,010,828-31,019,634	0.467248	1.56711	1.74584	0.0383512	antisense
lnc00039290	chr2:49,601,353-49,606,496	0.596092	2.26934	1.92866	0.0324686	antisense
lnc00039422	chr2:54,397,819-54,411,368	6.06169	1.99846	-1.60083	0.000453389	antisense
lnc00040000	chr2:63,745,815-63,770,390	1.21698	0	-1.1486	0.000453389	antisense
lnc00041278	chr2:104,137,622-104,141,718	0.328238	1.85151	2.49588	0.0285253	antisense
lnc00041477	chr2:112,763,224-112,768,057	0	3.31994	2.11101	0.000453389	antisense
lnc00041927	chr2:127,576,238-127,579,281	0.437894	2.23839	2.35381	0.0344939	antisense
lnc00043044	chr20:7,632,950-7,634,241	0.989624	5.41713	2.45258	0.00712798	sense
lnc00045805	chr22:2,160,836-2,162,220	0.502649	2.48966	2.30832	0.0424015	antisense
lnc00051199	chr3:16,627,099-16,633,388	0.925224	0.0386164	-4.58252	0.0458219	sense
lnc00051396	chr3:19,485,372-19,518,201	4.43707	13.8959	1.64698	0.000453389	sense
lnc00053275	chr3:57,082,088-57,092,525	0.273189	1.03607	1.92314	0.0310663	sense
lnc00053650	chr3:67,422,916-67,428,598	12.0138	2.71792	-2.14411	0.000453389	sense
lnc00054727	chr3:104,855,505-104,860,673	1.31731	11.2958	3.10011	0.0255136	sense
lnc00055149	chr3:8,413,412-8,437,479	0.342502	1.42731	2.05912	0.0380918	antisense
lnc00055996	chr3:20,761,658-20,770,031	0.568018	0.0712138	-2.99571	0.0474813	antisense
lnc00057469	chr3:52,888,501-53,008,517	0.986572	2.20734	1.16181	0.0372452	antisense
lnc00057627	chr3:57,267,099-57,285,205	2.4411	1.01919	-1.26011	0.00438998	antisense
lnc00057929	chr3:64,309,664-64,311,166	18.8137	4.5301	-2.05417	0.00119451	antisense
lnc00057952	chr3:64,940,632-64,943,877	0.740373	58.1594	6.29562	0.000453389	antisense
lnc00059931	chr4:11,501,546-11,513,644	1.52719	0.130819	-3.54524	0.0398918	sense
lnc00060568	chr4:22,049,010-22,064,517	0.170807	2.91702	4.09405	0.000453389	sense
lnc00061312	chr4:38,810,767-38,817,059	0.257336	28.7602	6.80428	0.00119451	sense
lnc00061313	chr4:38,810,808-38,817,059	0.426312	16.8296	5.30295	0.0152592	sense
lnc00061831	chr4:51,491,666-51,497,920	0.878545	0.0629003	-3.80398	0.0121847	sense
lnc00062282	chr4:62,505,035-62,508,383	0.72272	3.49007	2.27175	0.00359944	sense
lnc00062325	chr4:63,947,583-63,968,504	1.5176	3.97295	1.38842	0.0102906	sense
lnc00064066	chr4:11,449,921-11,491,670	0.667928	0.147424	-2.17972	0.0329044	antisense
lnc00064722	chr4:28,440,744-28,445,037	0.74938	0.0469591	-3.99622	0.0435875	antisense
lnc00064865	chr4:29,382,665-29,402,909	0.310102	1.94343	2.64779	0.0111128	antisense
lnc00064866	chr4:29,382,665-29,402,914	0.297486	3.271	3.45884	0.0204764	antisense
lnc00064868	chr4:29,406,327-29,417,038	0.901752	10.5523	3.54869	0.000453389	antisense
lnc00064870	chr4:29,417,199-29,501,587	0.55809	6.47403	3.53609	0.0024642	antisense
lnc00064873	chr4:29,433,363-29,501,587	0.315377	4.3063	3.7713	0.00152761	antisense
lnc00065176	chr4:33,519,803-33,524,721	2.86704	0.434702	-2.72146	0.0132011	antisense
lnc00066191	chr4:55,384,477-55,408,082	0.640101	0.0990917	-2.69146	0.00593206	antisense
lnc00066198	chr4:55,420,029-55,435,749	0.889157	0.15662	-2.50517	0.0312249	antisense
lnc00066993	chr4:72,473,947-72,479,841	0.0826796	0.570682	2.78708	0.0216769	antisense
lnc00067066	chr4:73,720,829-73,751,032	0	2.33084	1.73589	0.000453389	antisense
lnc00067343	chr4:81,423,638-81,427,121	0.24926	1.49491	2.58434	0.0313656	antisense
lnc00068021	chr5:7,326,455-7,341,444	1.26894	0.433314	-1.55014	0.0415026	sense
lnc00068399	chr5:12,587,963-12,589,002	26.7155	10.1881	-1.39079	0.010505	sense
lnc00068445	chr5:13,600,372-13,615,568	3.219	9.71687	1.59388	0.00937082	sense
lnc00070210	chr5:45,912,583-45,916,118	0.830844	0.154097	-2.43074	0.0383512	sense
lnc00070547	chr5:50,887,938-50,894,398	1.16554	0	-1.11473	0.000837026	sense
lnc00072037	chr5:19,805,657-19,816,866	1.10165	0.194499	-2.50183	0.0261884	antisense
lnc00072042	chr5:19,818,384-19,887,292	1.47117	0.404574	-1.86248	0.017486	antisense
lnc00072141	chr5:21,568,784-21,569,629	0	2.53415	1.82136	0.00276155	antisense
lnc00072630	chr5:28,047,139-28,054,447	0.313087	1.15863	1.88779	0.03625	antisense
lnc00073545	chr5:48,926,602-48,934,101	0.198942	0.890171	2.16174	0.0486854	antisense
lnc00073576	chr5:49,017,546-49,043,017	0.122705	1.84407	3.90962	0.046554	antisense
lnc00074540	chr6:8,655,407-8,660,260	5.31877	0.242334	-4.45603	0.0216769	sense
lnc00074759	chr6:12,870,955-12,878,997	1.47355	0.38993	-1.918	0.037171	sense
lnc00076256	chr6:3,999,553-4,008,596	0.836591	0.0952262	-3.13509	0.0456771	antisense
lnc00076681	chr6:8,579,867-8,582,366	2.91038	0	-1.96731	0.0426601	antisense
lnc00077519	chr6:22,548,435-22,553,846	1.90684	6.34362	1.73412	0.0227418	antisense
lnc00077638	chr6:23,576,265-23,579,573	1.55913	0.35973	-2.11575	0.0213185	antisense
lnc00077991	chr6:31,431,380-31,436,117	0.868092	11.6295	3.7438	0.00215483	antisense
lnc00079000	chr7:15,587,494-15,639,932	2.35881	0.689092	-1.77529	0.0483446	sense
lnc00079062	chr7:15,926,434-15,932,848	0.190843	1.95757	3.35861	0.0276802	sense
lnc00079282	chr7:19,211,851-19,225,407	1.90616	0.440479	-2.11352	0.0160047	sense
lnc00080175	chr7:1,216,501-1,248,384	0.907579	0.119085	-2.93003	0.0111128	antisense
lnc00080459	chr7:5,994,770-5,999,389	0	1.58945	1.37265	0.0134181	antisense
lnc00080539	chr7:7,350,894-7,354,217	2.75585	0.932117	-1.56391	0.0411278	antisense
lnc00080611	chr7:9,781,300-9,788,838	1.2987	3.91166	1.59071	0.0111128	antisense
lnc00081020	chr7:17,148,022-17,152,478	3.37037	1.1215	-1.58748	0.0389153	antisense
lnc00081163	chr7:18,715,710-18,739,718	0.751941	4.10272	2.44789	0.000453389	antisense
lnc00083591	chr8:257,052-390,823	0.977528	0.0824903	-3.56684	0.0208236	antisense
lnc00084831	chr8:14,849,840-14,869,937	2.75249	0.784077	-1.81167	0.0165425	antisense
lnc00085230	chr8:21,627,409-21,652,635	1.17022	0.149199	-2.97147	0.000453389	antisense
lnc00086242	chr9:7,434,335-7,439,332	1.31033	0.297397	-2.13947	0.0471613	sense
lnc00086462	chr9:11,859,023-11,864,920	0.843229	6.81858	3.01548	0.0123868	sense
lnc00088118	chr9:18,086,379-18,167,180	3.40564	0.714147	-2.25363	0.03625	antisense
