# Supplementary material for: Integrated Analysis of Long Non-coding RNAs (LncRNAs) and mRNA Expression Profiles Reveals the Potential Role of LncRNAs in Skeletal Muscle Development of the Chicken
Source: Front Physiol. 2017 Jan 9;7:687. doi: 10.3389/fphys.2016.00687 (PMC5220077; doi:10.3389/fphys.2016.00687)
Supplement: Supplementary file 3 [file Table3.XLS]

## Sheet: exp_significant_lncRNA E16 vs P
Table S3. Differential expression analysis of lncRNAs in E16 chicken compared with D1 chicken.
LncRNA	Locus	Value(E16)	Value(D1)	log2(fold change)	q value	Direction
lnc00002354	chr1:57,900,399-57,907,356	1.83545	7.05357	1.94222	0.0144396	sense
lnc00002355	chr1:57,900,522-57,916,356	0.642971	4.01046	2.64094	0.00118002	sense
lnc00007750	chr1:170,480,270-170,480,889	1.89387	0.315271	-2.58667	0.00118002	sense
lnc00008058	chr1:179,738,880-179,740,638	182.118	36.6526	-2.31288	0.0407106	sense
lnc00009560	chr1:30,998,678-31,005,770	0.446358	1.92899	2.11157	0.0104667	antisense
lnc00012356	chr1:103,399,833-103,407,288	0.126791	1.41539	3.48067	0.00214311	antisense
lnc00013288	chr1:133,224,536-133,224,900	0	1.7608	1.46509	0.0124848	antisense
lnc00014327	chr1:168,696,987-168,712,396	2.82565	1.29117	-1.1299	0.0242802	antisense
lnc00018935	chr11:16,425,450-16,437,659	0.0854026	0.783943	3.1984	0.0403209	sense
lnc00019892	chr11:12,705,020-12,727,851	2.33114	0.194295	-3.58471	0.00938095	antisense
lnc00019899	chr11:12,727,983-12,734,951	3.49887	0.298898	-3.54916	0.0307119	antisense
lnc00019955	chr11:12,871,424-13,006,482	3.75495	0	-2.24943	0.00118002	antisense
lnc00023599	chr13:2,988,125-3,071,495	3.9995	0.313684	-3.67243	0.0130279	antisense
lnc00023727	chr13:7,361,356-7,364,575	1.15082	3.97805	1.78939	0.0114831	antisense
lnc00025163	chr14:9,550,041-9,565,677	0.312675	2.01652	2.68913	0.0215793	sense
lnc00025955	chr14:8,261,091-8,271,037	0.840185	0.249778	-1.75006	0.0381698	antisense
lnc00026301	chr14:11,856,301-11,874,263	0.157398	2.28077	3.85703	0.0181164	antisense
lnc00029488	chr17:8,697,213-8,700,483	0.982498	3.5679	1.86055	0.0203014	antisense
lnc00033506	chr2:38,851,559-38,938,926	0	1.24553	1.16706	0.00998534	sense
lnc00037976	chr2:16,609,104-16,613,301	3.65133	1.09309	-1.74001	0.00443086	antisense
lnc00039422	chr2:54,397,819-54,411,368	3.46902	1.70354	-1.02599	0.0307119	antisense
lnc00051652	chr3:24,081,819-24,091,488	1.83873	0.237229	-2.95436	0.0228282	sense
lnc00055996	chr3:20,761,658-20,770,031	0.765661	0.0607522	-3.6557	0.0167542	antisense
lnc00057182	chr3:43,304,749-43,311,331	1.86313	0.348699	-2.41768	0.0252177	antisense
lnc00057740	chr3:59,594,258-59,599,811	9.37779	3.08245	-1.60517	0.00118002	antisense
lnc00057929	chr3:64,309,664-64,311,166	13.5643	3.86302	-1.81201	0.00998534	antisense
lnc00057952	chr3:64,940,632-64,943,877	8.26939	49.5554	2.58319	0.00118002	antisense
lnc00058247	chr3:75,652,602-75,657,314	1.52223	0	-1.3347	0.0361726	antisense
lnc00060568	chr4:22,049,010-22,064,517	0.520783	2.48638	2.25529	0.00118002	sense
lnc00060653	chr4:26,086,052-26,087,795	1.18521	0	-1.12777	0.00118002	sense
lnc00061312	chr4:38,810,767-38,817,059	0.276168	24.5038	6.47131	0.00118002	sense
lnc00061313	chr4:38,810,808-38,817,059	0.432395	14.3547	5.05303	0.0298082	sense
lnc00062016	chr4:55,233,066-55,268,136	1.44707	0.233407	-2.63222	0.00118002	sense
lnc00064066	chr4:11,449,921-11,491,670	0.699521	0.125684	-2.47656	0.0309761	antisense
lnc00064868	chr4:29,406,327-29,417,038	3.48778	8.99683	1.36711	0.00118002	antisense
lnc00066683	chr4:62,661,350-62,675,621	4.92212	2.05577	-1.2596	0.00512235	antisense
lnc00068021	chr5:7,326,455-7,341,444	1.23025	0.369555	-1.73509	0.0336181	sense
lnc00072141	chr5:21,568,784-21,569,629	0	2.15959	1.65974	0.00371511	antisense
lnc00072176	chr5:22,215,816-22,228,448	0.974385	0.143305	-2.7654	0.0447041	antisense
lnc00077991	chr6:31,431,380-31,436,117	1.88259	9.90917	2.39604	0.0109831	antisense
lnc00077992	chr6:31,454,783-31,489,288	0.250991	3.65601	3.86456	0.0263636	antisense
lnc00080175	chr7:1,216,501-1,248,384	0.509093	0.10151	-2.3263	0.0290925	antisense
lnc00081020	chr7:17,148,022-17,152,478	2.64155	0.955915	-1.46643	0.044125	antisense
lnc00083591	chr8:257,052-390,823	1.19648	0.0703414	-4.08828	0.039457	antisense
lnc00085848	chr9:1,604,491-1,611,929	1.12728	0.277293	-2.02336	0.0435103	sense
