# Supplementary material for: Integrated Analysis of Long Non-coding RNAs (LncRNAs) and mRNA Expression Profiles Reveals the Potential Role of LncRNAs in Skeletal Muscle Development of the Chicken
Source: Front Physiol. 2017 Jan 9;7:687. doi: 10.3389/fphys.2016.00687 (PMC5220077; doi:10.3389/fphys.2016.00687)
Supplement: Supplementary file 4 [file Table4.XLSX]

## Sheet: exp_significant_mRNA E11 vs E16
Table S4. Differential expression analysis of mRNAs in E11 chicken compared with E16 chicken.
Gene	Locus	Value(E11)	Value(E16)	log2(fold change)	q value
PANX2	1:19947198-19967662	4.81972	0.936731	-2.36324	0.00112797
NFU1	22:93938-105343	36.3704	115.004	1.66085	0.00060626
FAM195A	14:13563685-13566890	26.8806	74.8818	1.47805	0.00060626
WFIKKN1	14:13557653-13560150	4.16118	0.60062	-2.79247	0.0089377
NRBP2	2:148759824-148774588	3.88395	8.30225	1.09598	0.0234667
TRIM7.1	16:177446-186760	2.42898	17.2561	2.82869	0.00060626
PLP1	4:1977380-1981476	0.900839	18.2431	4.33993	0.00208499
-	16:16220-33713	1.44967	8.62786	2.57327	0.00060626
RASSF2	22:413641-425903	54.2451	8.17967	-2.72938	0.00060626
NEFL	22:944237-949102	6.42864	2.44381	-1.39538	0.0194103
NEFM	22:953201-957709	5.05917	0	-2.59912	0.00060626
DUSP28	9:2183673-2204182	2.6557	17.4628	2.71712	0.00060626
LOXL2	22:1212179-1250082	31.7254	12.4949	-1.3443	0.00761656
RHOBTB2	22:1277203-1295625	4.78294	1.77434	-1.43061	0.0203748
-	21:162037-170418	15.8979	50.0043	1.65322	0.00060626
FANCA	11:18225501-18257747	1.32273	0.45799	-1.53013	0.0493826
CDH3	11:18310976-18316940	5.77445	0.186624	-4.95148	0.00334545
CDH1	11:18317571-18326276	10.5427	0.195208	-5.75509	0.00060626
CHTF8	11:18358801-18360418	9.10037	3.09928	-1.55399	0.0414498
KLHL21	21:561500-569683	9.65115	40.3913	2.06527	0.00060626
PAK1	1:192266739-192313761	3.53869	1.63325	-1.11547	0.0211351
GDPD4	1:192319668-192353227	6.23649	0.795069	-2.97158	0.00060626
MYO7A	1:192356566-192453329	4.26258	1.34872	-1.66014	0.00060626
TSKU	1:192620178-192621237	40.2423	18.9532	-1.08627	0.00447145
WNT11	1:193074479-193100754	29.9424	4.53738	-2.72226	0.00060626
-	11:19272174-19274159	2.84533	6.6087	1.21577	0.0447393
CXXC5	13:496479-503150	10.4833	30.4753	1.53955	0.00060626
APCDD1	2:98186704-98213801	34.1111	5.40073	-2.65901	0.00060626
PSD2	13:640009-686154	3.65435	1.18856	-1.6204	0.00163556
ANGPTL2	17:10290286-10360101	19.1558	51.0395	1.41383	0.00060626
-	19:299177-309503	7.7411	3.21281	-1.2687	0.00112797
LMX1B	17:10059277-10152878	12.9977	0.829008	-3.97073	0.00060626
PFDN1	13:928206-957649	104.844	279.782	1.41606	0.00060626
-	18:381894-399588	24.344	840.627	5.10983	0.00060626
TP73	21:944196-973178	3.5038	0.475087	-2.88266	0.00112797
MYOCD	18:780799-815543	0.589393	5.52221	3.22794	0.0272373
OLFML2A	17:9510604-9520359	9.27467	58.9468	2.66805	0.00060626
ELN	19:785548-804855	9.90352	32.0302	1.69342	0.00060626
2016-09-05	15:762963-772315	7.62703	16.8571	1.14417	0.00112797
CALN1	19:955426-1061274	8.53539	0.595115	-3.84222	0.0120238
FGFR3	4:82973160-83026374	12.0204	3.6707	-1.71135	0.00060626
AUTS2	19:1349135-1372581	22.4605	8.10868	-1.46985	0.00060626
-	19:2527340-2617445	11.617	25.3681	1.12678	0.00373131
COQ9	11:566403-572627	16.9681	63.3062	1.89952	0.00060626
STRBP	17:8901302-8952072	12.936	4.81388	-1.42612	0.00060626
PCCB	9:168284-325098	21.1398	44.6062	1.07728	0.0355595
CETP	11:620993-627089	0.576406	3.35953	2.5431	0.00483632
SLC25A1	15:15733-25425	25.8521	8.04804	-1.68357	0.00060626
PPARGC1B	13:7721192-7730501	0.812551	2.9989	1.8839	0.0131874
ARHGEF37	13:7763329-7774372	0.149962	1.56859	3.38681	0.002944
NLRC5	11:630962-662588	0.595816	3.05523	2.35834	0.00060626
TMEM52	21:1907153-1910578	2.39102	18.388	2.94306	0.00060626
SNAP29	15:74361-83428	8.8163	19.301	1.13043	0.00060626
HIC2	15:231309-299936	33.9913	8.16159	-2.05824	0.00060626
SEMA7A	10:2032640-2055582	6.58082	23.6311	1.84435	0.00060626
ADRA1B	13:7334920-7350963	1.70233	5.48968	1.68921	0.0196605
YDJC	15:353465-366947	13.3999	4.42468	-1.59858	0.0125781
STRA6	10:2089887-2097471	5.66147	0.44758	-3.66096	0.00060626
TNNC1	12:538818-544257	777.779	2759.26	1.82685	0.00060626
NEU2	9:623854-631560	0.467738	2.80133	2.58234	0.0186655
VWA1	21:2174950-2188556	7.73006	19.8883	1.36337	0.00060626
FN3K	18:3317543-3324433	9.44515	1.47231	-2.6815	0.00060626
MRPL40	15:653951-656024	49.3235	165.349	1.74517	0.00060626
CUTA	17:8281400-8286435	3.22389	16.5641	2.36119	0.00516793
ATP10B	13:7040656-7094574	0.712949	0.169829	-2.06972	0.0179036
PTPN9	10:2181147-2186049	9.40892	2.40552	-1.96768	0.0025171
PRKAB2	8:4269071-4275923	6.2049	20.9472	1.75528	0.00060626
GABRA1	13:6533384-6575415	0.57281	4.54177	2.98713	0.00060626
-	11:1064190-1067062	1.93899	8.82726	2.18666	0.0142946
Myl2	19:3752430-3773359	285.386	1273.69	2.15803	0.00060626
GPSM1	17:7916337-7960027	7.1741	15.4539	1.1071	0.00516793
SH2B2	19:4115481-4124260	0.899472	5.22706	2.53885	0.00334545
PHYHIPL	6:134753-167133	4.31767	1.66671	-1.37325	0.0179036
FAM132A	21:2478211-2493408	1.65475	0.220701	-2.90645	0.0288914
-	13:4098317-4105100	1.19473	3.67025	1.61919	0.0172009
GRID1	6:1135082-1444647	3.37737	0.663673	-2.34736	0.00060626
NTNG1	8:820830-960453	13.372	3.56797	-1.90604	0.00060626
SLIT3	13:3574864-4046215	22.9972	10.4365	-1.13982	0.00060626
SH3BGR	1:107392916-107418544	45.4391	228.764	2.33185	0.00060626
MDH2	19:4285317-4293888	67.471	219.763	1.70361	0.00060626
-	14:14463125-14480479	38.1537	1.42999	-4.73775	0.00060626
LDB3	6:1874619-1984490	32.5966	515.285	3.98258	0.00060626
PKM	10:1071515-1106648	21.021	199.699	3.24792	0.00060626
LIMS2	9:884375-907393	25.5816	53.4082	1.06196	0.00060626
-	21:2679189-2699394	3.04618	7.84719	1.36517	0.00208499
MMRN2	6:2083109-2101710	16.5094	42.1952	1.35379	0.00060626
SNCG1	6:2108593-2115926	1.7929	21.2364	3.56617	0.00112797
COMT	15:1027923-1042008	45.4954	114.393	1.3302	0.00060626
GPRC5B	14:14687363-14754407	28.5798	62.8959	1.13797	0.00334545
NDUFB6	14:13393594-13395738	41.3155	141.675	1.77783	0.00060626
C15H22ORF25	15:1254452-1271124	8.86961	21.2743	1.26217	0.00060626
MYO9A	10:899893-1036065	25.2232	11.2269	-1.16779	0.00060626
RANBP1	15:1300824-1308189	141.759	66.4185	-1.09378	0.00956341
-	18:4530722-4546873	6.50765	0.154907	-5.39266	0.00060626
KCNIP1	13:2890225-2905434	0.999044	14.4737	3.85674	0.00060626
GABRP	13:2855997-2879559	0.193868	1.76592	3.18727	0.00483632
UNC45B	19:4463009-4471724	26.3998	74.9532	1.50546	0.00060626
ARHGEF4	9:1798574-1837534	4.03598	12.8073	1.66598	0.00060626
FHOD1	11:1336784-1351404	0.149362	1.36931	3.19657	0.002944
PPL	14:13254972-13275561	9.5499	19.5818	1.03596	0.00483632
SAMD11	21:2919060-2959863	9.34219	3.38268	-1.4656	0.00447145
GALNT9	15:2342101-2458959	4.1318	0.741766	-2.47773	0.00623377
OGDHL	6:2354180-2403305	5.44427	0.222666	-4.61179	0.00060626
KLHL24	9:2102435-2111626	15.8687	47.2896	1.57534	0.00060626
MAPKAPK3	12:1840587-1881857	13.2542	43.3122	1.70832	0.00060626
HIBCH	7:135530-168113	28.4117	88.0629	1.63205	0.00060626
GDF8	7:195699-201192	21.1924	129.242	2.60846	0.00060626
DNAH3	14:14983211-15045881	0.839158	2.72692	1.70026	0.00060626
-	19:4828082-4843179	3.2155	0.810273	-1.98856	0.0213827
F13B	8:2632408-2639129	1.48539	0.193621	-2.93954	0.0429858
NOTCH1	17:7809849-7842342	21.5982	10.4369	-1.04923	0.00060626
GBAS	19:4852009-4866040	66.2764	226.638	1.77382	0.00060626
PSPH	19:4870121-4880847	11.113	76.6861	2.78671	0.00060626
EGFL7	17:7745151-7755257	5.19834	13.6336	1.39104	0.002944
C10ORF58	6:3872163-3880487	9.7873	19.935	1.02632	0.0309051
-	8:2641141-2673492	10.0832	41.2051	2.03087	0.00060626
-	21:3231040-3248083	2.12892	0.776373	-1.4553	0.0164301
GPR157	21:3252440-3261217	2.65497	6.52038	1.29626	0.0300408
MAT1A	6:3915003-3932026	52.9708	250.31	2.24044	0.00060626
ALPK3	10:380305-419904	23.6665	65.2588	1.46332	0.00060626
PHKG1	19:4896317-4901236	16.4821	34.8811	1.08154	0.00373131
UQCRC2	14:15085439-15096857	91.4851	301.462	1.72037	0.00060626
CHCHD2	19:4902070-4904224	260.292	760.804	1.54739	0.00060626
SHF	10:358644-371206	3.87571	8.73049	1.1716	0.0465758
RGS2	8:3555675-3558786	7.2108	17.948	1.31559	0.00588464
CFAP70	14:13072678-13096024	0.234562	1.85882	2.98634	0.00373131
COL3A1	7:571199-611944	633.322	2224.67	1.81258	0.00060626
RGS4	8:3667315-3672669	1.36589	5.87443	2.1046	0.0025171
RIMBP2	15:3219107-3322455	11.4311	83.6778	2.87188	0.00060626
PCOLCE2	9:10037452-10060212	1.48389	8.23284	2.472	0.00447145
LRRC75A	19:5084354-5129148	19.8311	8.18729	-1.2763	0.0120238
RBP7	21:3590984-3592942	10.9664	501.78	5.51589	0.00060626
-	6:4591324-4620591	1.25977	16.8272	3.73956	0.00060626
PIWIL1	15:3327007-3343689	2.35363	0.427956	-2.45936	0.00554024
ANXA11	6:4642947-4662218	19.6041	42.4255	1.11377	0.00060626
TMEM132D	15:3532963-3685616	1.89898	0.190165	-3.3199	0.0134332
VAV2	17:7049743-7148021	14.3592	7.08214	-1.01972	0.00373131
CISD1	6:4716455-4723609	9.23494	30.1503	1.707	0.0155588
LINGO1	10:2330706-2332566	15.672	76.2322	2.28221	0.00060626
MYO1C	19:5202769-5253511	17.6391	52.0477	1.56105	0.00060626
TMEM132C	15:3796425-3975370	7.86803	1.62453	-2.27598	0.00060626
SLC16A3	18:4840924-4844689	2.98081	19.479	2.70814	0.00060626
AKAP7	3:56878363-56949970	9.77598	25.6533	1.39183	0.00060626
PCDH15	6:5764829-6063170	1.34943	8.93135	2.72653	0.00060626
-	8:3822029-3852986	4.89445	11.264	1.20251	0.0025171
TMEM121	8:3868563-3869502	4.87968	0.835378	-2.54629	0.0169157
-	8:3972198-3975333	37.5336	103.723	1.46648	0.00060626
MAP2	7:2460243-2525374	8.32218	2.98061	-1.48135	0.00060626
SLC43A2	19:5305961-5329691	6.68166	16.3648	1.29232	0.00796968
SCARF1	19:5331520-5336684	2.40271	5.50315	1.19559	0.033939
SH3PXD2B	13:8184041-8248330	26.0471	12.3287	-1.07911	0.00208499
CTNNA3	6:6129270-6562977	1.009	12.3291	3.61107	0.00208499
SARDH	17:7026159-7045384	20.0739	7.97598	-1.33159	0.00060626
CASZ1	21:3826145-3869802	14.1535	28.935	1.03165	0.00112797
ACADL	7:2715470-2729321	58.8123	257.399	2.12981	0.00060626
PACS2	8:4065331-4130263	21.9673	67.1088	1.61115	0.00060626
ENPP1	3:56656446-56707127	3.81545	12.2711	1.68534	0.00060626
TRAIP	12:2549853-2567887	7.90939	3.36057	-1.23486	0.0227312
MYL1	7:2739203-2756780	441.595	5870.17	3.7326	0.00060626
MOXD1	3:56196430-56429310	4.09564	1.53809	-1.41295	0.0293354
ETFA	10:2858653-2989154	17.3435	48.6132	1.48695	0.00060626
CPS1	7:2785929-2886932	0.957139	6.14704	2.68309	0.00060626
ARID5B	6:7726201-7822139	33.393	15.1575	-1.13951	0.00060626
CA10	18:5124019-5286048	4.79892	1.66382	-1.52821	0.00411684
SERPINF1	19:5404105-5410958	72.5785	145.769	1.00607	0.00163556
HLF	18:5880923-5910644	11.0499	25.8885	1.22828	0.0120238
NECAB3	20:2493248-2512140	5.34045	14.3823	1.42926	0.0186655
RPA1	19:5418177-5439677	30.4988	12.7324	-1.26025	0.00060626
RHOBTB1	6:8116442-8138753	7.74536	1.8759	-2.04575	0.00060626
SLC34A1	13:9448663-9452500	9.16681	0	-3.3458	0.00060626
EIF4EBP1	22:2245548-2249847	224.289	462.912	1.04538	0.00112797
LGALS2	1:51050592-51062352	9.64768	0.441756	-4.44886	0.0169157
RAB11FIP4	18:6282873-6369966	14.4812	4.9472	-1.54949	0.002944
DNAJA4	10:3237427-3243990	14.636	48.568	1.73049	0.00060626
IDH3A	10:3278741-3288427	42.6762	89.7886	1.0731	0.0025171
FGFR1	22:2331114-2345392	38.1579	18.0459	-1.08031	0.00060626
PRRX1	8:4818201-4849737	48.8276	21.4371	-1.18759	0.00112797
GBGT1	17:6830388-6837593	1.4207	4.5832	1.68976	0.00411684
ACSS2	20:2985489-3016730	9.30499	41.6497	2.16223	0.00060626
SPTB	5:142306-159206	13.4311	33.1599	1.30386	0.00060626
RYR3	5:29439523-29623554	4.06876	64.6053	3.98899	0.00060626
FBXL22	10:3532185-3559291	42.8451	193.278	2.17347	0.002944
PTPRT	20:3189961-3615919	12.1102	28.5475	1.23714	0.00060626
-	1:6582222-6603252	6.37172	2.51464	-1.34133	0.00060626
SFRP1	22:2563994-2574099	39.9228	9.864	-2.01697	0.00060626
BARD1	7:4154099-4197932	5.61037	2.25361	-1.31586	0.0239473
PECAM1	18:6825945-6842734	45.6673	159.476	1.80411	0.00060626
POLG2	18:6852728-6858096	19.2448	40.3015	1.06637	0.0025171
TPM1	10:3667601-3687521	35.6013	785.961	4.46445	0.00060626
SGK2	20:3984241-3994990	1.14402	0	-1.10032	0.00060626
ABCA12	7:4209984-4288793	0.848373	0.160357	-2.40341	0.0145263
NPTX2	14:1223939-1234418	2.6596	6.94718	1.38522	0.0025171
KPNA2	18:6953317-6958961	92.4132	43.0815	-1.10103	0.00060626
chAnk1	22:2614340-2660633	2.10581	6.733	1.67687	0.00060626
SARM1	19:5646182-5651342	4.02916	0.857536	-2.23221	0.002944
FEN1	5:245201-247884	27.7768	11.1025	-1.323	0.00060626
MYRF	5:254168-276875	3.84733	1.04819	-1.87596	0.00447145
-	10:3925575-3927300	1.95359	0.363703	-2.4253	0.0422533
GAS2	5:2976244-3055068	36.2757	7.92495	-2.19453	0.00060626
DHTKD1	1:6143196-6160464	11.2891	24.0221	1.08943	0.00112797
DUSP1	13:8380375-8384764	1.45649	7.35786	2.33679	0.00060626
SALL1	11:5418070-5433815	4.41856	1.50324	-1.5555	0.0025171
PLCG1	20:5257491-5275237	19.2141	6.60544	-1.54044	0.00060626
NIPAL4	13:10642121-10680834	2.95584	6.26563	1.08389	0.0477364
A1CF	6:9326195-9353691	3.97801	0.0717714	-5.79249	0.0089377
NELL1	5:2243249-2526700	1.67509	0.297382	-2.49385	0.00411684
SUN1	14:2145768-2174349	11.9016	25.6716	1.10902	0.00060626
PPAPDC3	17:6149890-6158730	0.627014	11.4046	4.18497	0.00060626
OTUD7A	10:5011022-5044596	4.23291	28.0296	2.72723	0.00060626
ALDH4A1	21:4543829-4553081	19.0674	6.35187	-1.58586	0.00060626
PRKG1	6:9373494-9764290	23.6814	62.8534	1.40824	0.00060626
-	21:4559184-4586688	6.25785	2.82648	-1.14666	0.0426896
LAMC3	17:6063755-6078732	0.757795	0.0769135	-3.3005	0.0188636
c-src	20:5420257-5426885	4.6053	1.35011	-1.77022	0.0186655
LRRFIP1	7:4611640-4662295	23.0902	89.628	1.95667	0.00060626
ERCC6L	4:1647893-1651700	11.2182	4.22813	-1.40776	0.00060626
SGCD	13:10842857-11150740	24.8811	139.289	2.48496	0.00060626
SIAH1	11:6773328-6861736	13.4249	39.9175	1.57211	0.00208499
DBNDD2	20:5446692-5453177	13.3049	38.627	1.53766	0.00208499
COL6A3	7:4752830-4805577	50.0732	284.897	2.50833	0.00060626
MYPN	6:10082496-10124832	5.77693	152.522	4.72257	0.00060626
APBA2	10:5356026-5394968	12.6856	4.59796	-1.46413	0.00060626
PBLD	6:10151967-10166113	13.7431	4.96403	-1.46912	0.0108071
CEP350	8:5983721-6035303	37.0132	98.5296	1.41252	0.00060626
IQCA1	7:5014358-5099806	0.415501	1.42853	1.78161	0.046718
ASB18	7:5106114-5120043	0.158202	10.1393	6.00204	0.00554024
PHKB	11:6992609-7061529	28.0899	95.0593	1.75878	0.00060626
CAMKK2	15:5432307-5444715	9.23425	4.09244	-1.17403	0.00623377
TPM1	10:3667601-3687521	152.389	1792.68	3.55628	0.00060626
AXIN2	18:7895217-7917904	11.182	4.4836	-1.31845	0.00060626
MATN4	20:5492223-5512785	2.16728	0.488342	-2.14992	0.0134332
CAPZB	21:4679336-4732155	40.5727	165.301	2.02651	0.00060626
DNA2	6:10199220-10232760	9.63643	4.65425	-1.04995	0.0465758
MINOS1	21:4740499-4754491	111.356	396.078	1.8306	0.00060626
CSRP3	5:1699236-1709220	12.9298	398.364	4.94531	0.00060626
FAM81A	10:6216547-6227549	0.534153	8.58974	4.00729	0.0089377
ITM2A	4:1447784-1456762	119.744	250.839	1.0668	0.00060626
SH3BP4	7:5701701-5897491	15.8399	39.2057	1.3075	0.0176405
GPT2	11:7219525-7234742	35.46	10.5163	-1.75356	0.00060626
NPHS2	8:6115622-6121916	6.26981	0	-2.86192	0.00060626
SPARC	13:12238623-12247095	527.376	1245.93	1.24032	0.00060626
KIF4A	4:1248685-1265752	48.6705	20.2834	-1.26275	0.00060626
HK1	6:10469530-10496298	36.1193	105.918	1.55211	0.00060626
MORN3	15:5585815-5594140	0.973142	5.58911	2.5219	0.0176405
B4GALNT4	5:1572181-1591429	14.1033	5.30313	-1.41112	0.00060626
DHRS3	21:5316085-5340991	23.1329	7.36118	-1.65194	0.00060626
TSPAN15	6:10506235-10517767	1.50588	4.86004	1.69036	0.0131874
SIGIRR	5:1555414-1560214	1.03488	0	-1.02494	0.00060626
cdermo-1	7:6156610-6186495	46.1388	6.28494	-2.87601	0.00060626
ANGPTL1	8:6281611-6391581	94.1713	31.9533	-1.55932	0.0108071
-	3:44679917-44701209	2.65474	0.448809	-2.5644	0.00334545
MYLK3	11:7284404-7304607	2.83192	7.75729	1.45377	0.00411684
FAT2	13:12268216-12329185	3.12616	0.126476	-4.62745	0.00060626
-	18:8165775-8226132	2.43189	6.23951	1.35936	0.00060626
HPD	15:5682529-5686156	15.9132	6.48385	-1.2953	0.0089377
OIT3	6:10804628-10829615	4.14296	11.5714	1.48182	0.00060626
MCU	6:10837379-10850789	44.6242	114.971	1.36538	0.00060626
ANXA6	13:12336944-12488448	72.8805	191.591	1.39443	0.0479561
-	13:12336944-12488448	0	1.19038	1.13118	0.0426896
DYX1C1	10:7444549-7452475	4.689	11.4081	1.2827	0.0114481
-	5:1399849-1415304	1.75253	0.383469	-2.19226	0.0152838
MLXIP	15:5749502-5768970	24.5365	79.463	1.69536	0.00060626
CARD11	14:3426897-3466182	6.4391	3.20422	-1.00688	0.0269956
SPECC1	19:6346041-6424981	27.8525	66.3641	1.2526	0.00060626
SLC13A3	20:5895585-5918161	49.8695	0.529063	-6.55857	0.00060626
CRAT	17:5496165-5505914	13.8353	73.7301	2.4139	0.00060626
PLEKHF1	11:7859153-7860637	9.67343	19.6196	1.0202	0.0203748
PAPPA2	8:6756097-6827450	1.54106	0.0589551	-4.70817	0.00208499
CENPV	19:6575680-6578835	8.80154	61.4923	2.80458	0.00060626
CASC5	5:920666-948755	20.4693	9.46723	-1.11244	0.00060626
MMD2	14:4031929-4034734	1.63648	6.61882	2.01598	0.0216562
PHYHD1	17:5394146-5399935	7.10386	1.88759	-1.91206	0.0131874
SLC29A3	6:11363558-11370875	2.89073	1.09914	-1.39506	0.045324
SULF2	20:6263028-6319814	66.2434	28.8317	-1.20012	0.00060626
AR	4:429899-473927	1.97261	8.18316	2.05256	0.00060626
EDA2R	4:360636-369568	2.35456	7.82823	1.73323	0.00761656
P2RX5	19:6626226-6640365	5.71797	38.5254	2.75223	0.00060626
ASPA	19:6701147-6709317	10.5646	2.88589	-1.87215	0.00112797
C15ORF23	5:792318-797351	41.2583	18.9725	-1.12078	0.002944
TMOD2	10:8537028-8567174	4.0524	1.55492	-1.38194	0.0203748
EPHB2	21:5941758-6038880	40.9487	19.0218	-1.10617	0.00060626
OBSCN	2:2080438-2253956	21.3159	197.531	3.21208	0.00060626
DHRS7B	14:4530041-4539465	8.92456	23.5695	1.40107	0.00060626
PTGES2	17:5104161-5110262	23.3005	56.6882	1.28269	0.00060626
H2AFY2	6:11556861-11568617	43.7737	18.1947	-1.26655	0.00163556
PHKA1	4:1841835-1857989	3.98084	8.62461	1.11539	0.00373131
RHPN2	11:9471252-9488757	3.03906	0.945183	-1.68496	0.0152838
APLNR	5:16355388-16356501	4.94563	11.9753	1.27583	0.0337357
SEMA6D	10:9404672-9419492	35.7192	94.1287	1.39793	0.00060626
-	17:5016758-5075578	39.5074	11.0872	-1.83323	0.00060626
LRP3	11:9541801-9565159	7.26754	14.5362	1.00011	0.0120238
SLC12A1	10:9587064-9632792	9.18966	0.083686	-6.77888	0.0145263
ZNF503	6:14134964-14137931	4.63467	1.15493	-2.00466	0.0227312
VDAC2	6:14411230-14417212	123.772	301.742	1.28564	0.00060626
MIEF2	14:5069731-5074014	2.06707	5.20534	1.33241	0.0145263
DUPD1	6:14456095-14541652	2.38109	13.3252	2.48446	0.0481095
ACAD9	12:5186795-5234534	91.5309	473.616	2.37139	0.00060626
KAT6B	6:14548368-14635380	43.2822	19.7574	-1.13138	0.00060626
ACACB	15:6650608-6669926	0.387023	4.96423	3.68108	0.00060626
SMARCC1	2:771100-833143	70.4854	30.8531	-1.19191	0.00060626
ST6GALNAC4	17:4870176-4871635	2.72908	15.7432	2.52824	0.00060626
PLA2G4A	8:9703364-9767904	11.7224	40.2168	1.77853	0.00060626
-	9:7958150-7975627	2.44973	4.98426	1.02476	0.0236734
PLAU	6:15060197-15068452	5.52123	2.46334	-1.16438	0.0447393
LSM14B	20:8069806-8102586	50.6149	116.776	1.20611	0.036636
RRAD	11:10672969-10676978	7.08483	25.5945	1.85303	0.00060626
AMY1A	8:10001374-10007677	9.46025	50.807	2.42508	0.00060626
COL11A1	8:10153021-10288846	172.926	61.9008	-1.48213	0.00060626
FAM188B	2:973901-1049561	7.75221	3.44862	-1.16859	0.00163556
-	15:8101743-8107045	4.11565	9.68649	1.23485	0.0432017
CCDC79	11:10800309-10814201	3.26736	1.06736	-1.61408	0.0357282
MYOZ1	6:15579531-15591960	10.3934	884.626	6.41132	0.00060626
EPHA4	9:7111078-7201192	12.5911	2.81777	-2.15978	0.00060626
SS5R	14:5610705-5611785	0	1.65989	1.41137	0.00060626
CDH5	11:10982216-11011468	60.2903	128.106	1.08734	0.00163556
CDH11	11:11582883-11662192	190.299	58.9379	-1.691	0.00060626
DBT	8:10851932-10864943	19.23	47.1762	1.2947	0.00060626
LRRC39	8:10868845-10883493	6.99775	58.2034	3.05614	0.00060626
TBX4	19:7588092-7610720	5.09208	0.695743	-2.87163	0.00657143
TRMT13	8:10868845-10883493	13.7591	27.9227	1.02105	0.0446218
KLHL40	2:1999757-2009597	14.116	75.3057	2.41543	0.00060626
PPFIBP2	5:6774140-6856264	40.5299	115.544	1.51138	0.00060626
HHATL	2:2014407-2026554	12.2618	45.864	1.90319	0.00060626
ST6GALNAC6	17:4872094-4874530	8.41585	24.7351	1.55538	0.00373131
TKT	12:6937216-6960127	51.2839	21.6388	-1.24489	0.00060626
CLSTN2	9:5566976-5861817	19.8182	7.7145	-1.36118	0.00060626
CDH8	11:12288496-12432361	2.34489	0.442367	-2.4062	0.00483632
ADAMTS18	11:13255161-13323250	5.57192	2.74797	-1.01981	0.0326417
MSLN	14:5994337-6008622	0.443208	1.85974	2.06905	0.0176405
CA4	19:8096014-8104574	0.512871	4.59617	3.16377	0.00411684
NARFL	14:6016180-6027849	6.93959	25.9788	1.90441	0.00060626
CACNA2D3	12:7310502-7722064	4.67872	2.05268	-1.1886	0.0114481
AGL	8:11017202-11051067	29.761	139.963	2.23355	0.00060626
WNT5A	12:7892862-7904972	27.8742	6.84407	-2.02601	0.00060626
MYL3	2:3420142-3455225	80.0347	1333.92	4.05891	0.00060626
HELLS	6:16040531-16060443	37.3232	17.5976	-1.0847	0.00060626
RPL3L	14:6122543-6129901	0.246695	3.85966	3.96767	0.0155588
NDUFB10	14:6130747-6132664	82.4917	278.31	1.75437	0.00060626
HSD17B2	11:15211743-15220427	2.50267	18.3581	2.87488	0.00060626
PNAT10	11:15257512-15262027	70.0223	2.07296	-5.07805	0.00060626
PTH1R	2:3560823-3688454	26.9132	5.38755	-2.32061	0.00060626
CDH13	11:15430488-15845338	32.2385	102.632	1.67062	0.00060626
ITGB1BP2	4:2236497-2242236	9.60494	36.03	1.90735	0.00060626
IL17RD	12:8535419-8595065	37.0096	13.2614	-1.48066	0.00060626
HNF1B	19:8643565-8661541	1.53788	0	-1.34362	0.00060626
DPYD	8:11522077-11839939	8.50615	3.0084	-1.49951	0.00060626
TLL2	6:16142743-16223667	12.3747	2.87009	-2.10823	0.00060626
ASB14	12:8627513-8635443	0.241384	9.36081	5.27723	0.00112797
MYO18B	15:7048111-7093354	5.09233	38.646	2.92392	0.00060626
MICAL2	5:7466933-7519456	11.3618	26.7467	1.23517	0.00060626
ST6GAL1	9:4744220-4774365	3.60735	14.1744	1.97428	0.00060626
ADIPOQ	9:4729435-4731573	1.4349	52.1738	5.18431	0.00060626
AKAP1	19:8971726-8983198	36.2916	104.286	1.52283	0.00060626
CAMK2A	13:12511742-12531961	6.25239	16.1887	1.3725	0.00761656
AMPD3	5:8361713-8387323	18.2981	73.7683	2.01131	0.00060626
KSR1	19:9131389-9186283	10.0539	35.1505	1.80579	0.00060626
CELSR3	12:9012887-9036163	1.27979	0.503496	-1.34586	0.0206092
-	4:2414189-2415740	1.01249	9.62257	3.24851	0.00447145
COX4I1	11:17077533-17081626	213.32	757.02	1.82731	0.00060626
-	11:17066582-17075234	0	7.20187	3.03595	0.00060626
ETV5	9:4618198-4630260	7.78769	2.61628	-1.57368	0.00060626
UQCRC1	12:9046000-9054965	64.6879	202.124	1.64368	0.00060626
ABCG2	6:17103310-17116408	8.28412	17.5969	1.0869	0.00447145
KREMEN1	15:7808410-7819197	28.4356	13.0093	-1.12815	0.00796968
2016-09-02	9:4480808-4499952	71.3694	27.947	-1.35261	0.00060626
COL7A1	12:9064404-9086938	1.19255	0.362066	-1.71973	0.0169157
DLG3	4:2452008-2508018	5.20926	2.10415	-1.30784	0.0104982
EF1A	20:9348413-9360272	44.8686	596.002	3.73154	0.00060626
CLUH	19:9468366-9499413	20.8809	54.4045	1.38154	0.00060626
ALOX5	6:17175763-17201028	0.998077	5.76493	2.53008	0.00060626
PITX1	13:14934287-14940878	13.3998	1.73858	-2.94623	0.0025171
-	4:2883212-2895243	3.61087	16.9042	2.22696	0.00060626
FAM69A	8:12987850-12992759	5.72521	11.6604	1.02621	0.0304988
-	5:9059013-9172816	17.8324	8.70951	-1.03384	0.00060626
AGTR2	4:2989457-2990579	4.7107	11.3726	1.27154	0.031155
-	6:17424713-17438731	8.76636	2.49931	-1.81045	0.00060626
TRIM66	5:9179363-9220087	4.2136	0.621169	-2.762	0.00112797
KBTBD12	12:9552453-9577601	0.100177	4.06759	5.34354	0.0328749
GDF10	6:17563817-17576143	3.43223	1.15239	-1.57452	0.0384678
MGLL	12:9598735-9655915	3.56222	7.38987	1.05277	0.0101647
PDE8A	10:10522803-10556067	15.412	36.9003	1.25958	0.00060626
SLC13A5	19:9774088-9789405	9.95465	1.06802	-3.22044	0.00060626
FSD2	10:10563056-10583094	1.61217	57.4315	5.15476	0.00060626
ADAMTS2	13:12982379-13153634	14.2323	51.4003	1.85261	0.00060626
WHAMM	10:10587679-10600395	7.81028	18.1023	1.21272	0.00060626
-	13:13158122-13161628	0.590347	2.91103	2.30189	0.0247041
PRKCB	14:6644245-6715729	7.28147	3.08397	-1.23944	0.0251932
TM6SF1	10:10715837-10735473	1.19788	21.0701	4.13664	0.00060626
MCM2	12:9725751-9737075	40.3615	17.7737	-1.18323	0.00060626
SNED1	9:4388902-4408558	7.64289	3.0033	-1.34757	0.00060626
BNC1	10:10797188-10815208	5.82714	0.197549	-4.88251	0.00060626
CDC7	8:13442244-13467534	7.17843	3.30048	-1.12099	0.0316651
INSC	5:10010797-10123603	10.417	5.10839	-1.028	0.0152838
TEKT1	19:9898119-9903853	3.64778	10.4745	1.52179	0.0188636
SMTNL2	19:9907409-9931066	57.9868	292.198	2.33315	0.00060626
NDUFAB1	14:6864895-6866786	32.7709	69.4975	1.08455	0.00796968
SOX6	5:10549850-10784968	34.9503	87.4172	1.32261	0.00060626
-	6:17739306-17760651	2.02437	0	-1.59663	0.00060626
HPRT1	4:4006610-4021079	22.5229	50.8766	1.17561	0.00112797
PLK1	14:6884684-6889434	49.5173	18.0413	-1.45663	0.00060626
PKD2L2	13:13728685-13739566	11.3445	47.9526	2.07961	0.00060626
COL6A2	7:6781273-6810349	165.9	697.639	2.07217	0.00060626
FTCD	7:6812145-6818978	3.53002	0	-2.17952	0.00060626
LRRC8B	8:14043575-14049586	7.63625	3.51171	-1.12069	0.00860361
ABCC8	5:11253944-11332320	10.6487	53.4845	2.32844	0.00060626
XYLB	2:6140052-6166029	12.3843	3.52124	-1.81436	0.00208499
FHL1	4:4206226-4209911	19.5951	635.345	5.01897	0.00060626
USH1C	5:11334155-11377576	1.94862	0.5495	-1.82626	0.0359493
LSS	7:6911104-6920391	5.42	1.45614	-1.89614	0.00411684
CHST13	12:10449679-10473797	5.71722	1.34899	-2.08344	0.0025171
KIF1A	9:4340832-4370707	2.55699	0.971666	-1.39591	0.00826966
KLF15	12:10614315-10626926	11.2581	32.4756	1.52839	0.00060626
SPOCK1	13:13906201-14163956	8.14251	0.848347	-3.26275	0.00060626
KLHL30	9:4328458-4331622	2.99639	34.3544	3.5192	0.00060626
MYLK2	20:10395494-10403016	0.269204	4.88445	4.18142	0.00060626
-	2:6790126-6814661	11.3969	30.0761	1.39998	0.00060626
DPP6	2:7411563-7635852	4.88438	1.94156	-1.33096	0.00516793
LECT2	13:14532810-14537759	1.13953	20.8415	4.19295	0.00060626
SLC25A48	13:14577076-14648367	4.21527	1.91951	-1.13489	0.0295792
GSTT1	15:8110883-8120486	4.05581	57.4647	3.82461	0.00060626
-	12:10764795-10775842	25.3483	53.6564	1.08186	0.00060626
PITX1	13:14934287-14940878	13.3165	1.34957	-3.30265	0.00516793
TMC3	10:11575707-11593383	1.67549	0.396986	-2.07742	0.0196605
IL16	10:11600709-11632184	2.6103	0.713215	-1.87181	0.00796968
VGLL1	4:4328297-4331251	2.01918	0	-1.59416	0.00060626
SLC6A6	12:10950981-10995867	17.0818	34.367	1.00856	0.00483632
-	12:11006262-11071997	7.83004	18.3094	1.22549	0.00060626
FAH	10:12059479-12070953	10.2661	0.441943	-4.53788	0.00060626
CHCHD3	1:1988188-2096646	67.2787	135.794	1.0132	0.00163556
ANKRD1	6:19193100-19202303	4.11217	14.9733	1.86442	0.00060626
VDAC1	13:15352638-15367400	22.7297	117.191	2.3662	0.00060626
FGF13	4:4730770-4781663	6.31304	59.2459	3.23031	0.00060626
FSTL4	13:15562923-15746366	7.59221	1.50313	-2.33655	0.0229617
DD1	10:12243796-12252119	0.20154	4.36627	4.43726	0.00334545
MYH11	14:7557637-7614129	9.88951	33.9069	1.77761	0.00060626
TAPA1	5:13003419-13025681	131.607	311.703	1.24394	0.00060626
SEMA3A	1:8522174-8850302	56.4392	22.8774	-1.30278	0.00060626
MCF2	4:5006481-5044938	6.7928	46.2957	2.7688	0.00060626
DNAJB11	9:3861049-3873808	25.5509	12.1862	-1.06813	0.00208499
-	15:8378112-8403920	6.32019	0.398038	-3.98899	0.00060626
TNNT3	5:13389729-13416288	381.268	9813.25	4.68585	0.00060626
LRRC75B	15:8407586-8421516	3.41443	0.830354	-2.03985	0.00516793
TNNI2	5:13473897-13476632	174.123	5013.78	4.84772	0.00060626
KIAA1324L	1:7422960-7518502	2.50872	0.832385	-1.59163	0.0025171
UPB1	15:8443781-8457772	17.8514	2.32781	-2.939	0.00060626
DNMT3B	20:10595951-10609143	3.60384	0.84245	-2.09687	0.00373131
RHCG	10:12352255-12360181	2.34621	0.330775	-2.82641	0.0350476
-	4:5121474-5124744	1.2898	13.8657	3.4263	0.00060626
DUSP8	5:13542900-13564314	5.27344	15.6054	1.56523	0.00060626
PPP1R3C	6:19416646-19417606	1.9422	10.5654	2.44358	0.00516793
LARP4B	2:10249041-10281209	47.8361	119.903	1.32569	0.00060626
P4HA2	13:16062866-16086914	13.7152	28.5967	1.06007	0.0025171
EHHADH	9:3054488-3077927	9.07901	3.93679	-1.20552	0.0101647
-	2:10368355-10373419	16.0711	7.06449	-1.18581	0.00657143
ACAN	10:12540335-12583712	3.60679	0.63678	-2.50185	0.00373131
GATA3	1:4288841-4318191	8.2072	0.252666	-5.02159	0.00060626
ATP5C1	1:4144465-4151271	108.334	342.233	1.65949	0.00060626
AGBL1	10:13154343-13445021	7.87202	18.0985	1.20107	0.00060626
KLHL25	10:13454716-13456486	3.99846	8.85305	1.14673	0.0309051
TNNC2	20:10856322-10858120	392.835	6002.97	3.93368	0.00060626
ACOT8	20:10859487-10864460	3.25452	8.44505	1.37566	0.00334545
-	4:6544159-6930385	29.7487	9.43207	-1.65718	0.00060626
SV2B	10:13701911-13728770	0.588314	0.162223	-1.85861	0.0300408
COQ7	14:8470599-8473564	11.7004	33.5303	1.5189	0.00208499
COL24A1	8:14987157-15097242	44.4082	7.92225	-2.48684	0.00060626
H-RAS	5:15392592-15404670	145.699	717.107	2.2992	0.00060626
ITIH5	1:4017315-4127906	11.4209	76.7741	2.74895	0.00060626
PLTP	20:10878670-10881926	21.5659	3.05928	-2.81749	0.00060626
CPEB3	6:20399920-20475228	6.154	23.5877	1.93844	0.00060626
VWA3A	14:8572310-8598514	6.27051	15.3161	1.28839	0.00060626
-	17:4660791-4785977	17.5331	5.07285	-1.78921	0.00060626
SDR42E2	14:8625051-8635053	3.47434	10.4835	1.59331	0.0025171
CDK5RAP2	17:4495101-4566562	21.9901	10.3468	-1.08767	0.00060626
-	9:12128889-12145300	8.50031	3.24688	-1.38846	0.0203748
EEF2K	14:8636415-8660489	18.1239	83.3502	2.20129	0.00060626
BRINP1	17:3985881-4064290	6.6383	0.637103	-3.38122	0.00060626
KLF6	2:11735793-11743710	11.6289	25.9693	1.15909	0.00060626
ADAMTS17	10:16601476-16763501	31.6708	10.1336	-1.64401	0.00060626
ACADS	15:9178196-9185762	19.822	49.1313	1.30954	0.00060626
ENTPD1	6:21551706-21577502	14.8438	6.73717	-1.13965	0.0222189
PAPPA	17:3040969-3209266	8.58396	3.40122	-1.33559	0.00060626
CREM	2:12930881-12960732	1.43642	4.90264	1.77108	0.0249339
CPN1	6:21583528-21590251	18.8054	4.36182	-2.10814	0.00060626
-	13:16453955-16455280	20.1107	83.8933	2.06059	0.00060626
KIF21A	1:15150169-15234468	19.086	8.46781	-1.17245	0.00060626
MEF2A	10:16525293-16575687	55.4936	133.467	1.26609	0.00060626
PDHB	12:11808519-11813000	46.0312	109.396	1.24888	0.00060626
DNAH17	18:10070950-10115046	2.2458	0.72928	-1.62269	0.0184404
TNC	17:2640784-2707385	24.8383	6.7643	-1.87655	0.00060626
-	4:9363062-9371758	414.699	194.362	-1.09332	0.00060626
ACOX2	12:11822674-11836270	5.49827	12.6189	1.19854	0.0147612
LRRK1	10:16971771-17036545	2.70034	1.32567	-1.02642	0.0498941
DYNLL1	15:9288061-9289734	13.5641	31.0384	1.19426	0.0384678
C3orf67	12:11869222-11932886	1.18587	0.169633	-2.80546	0.0196605
FADS2	5:16094680-16111781	17.7962	6.86515	-1.37421	0.00060626
COQ5	15:9281712-9287429	17.1722	36.2453	1.07772	0.00447145
ATP6V1G1	17:2500734-2503643	37.681	99.7154	1.40398	0.00060626
HRASLS	9:12623431-12626925	1.77239	10.2893	2.53738	0.00060626
COX6A1	15:9297229-9298519	129.76	456.141	1.81364	0.00060626
OSTN	9:13186471-13199826	3.99674	0.423199	-3.23942	0.0227312
SLITRK4	4:9882091-9884936	3.17679	1.04122	-1.60929	0.0164301
SNRB'	20:11094570-11097691	32.0577	15.1764	-1.07884	0.00411684
CADPS	12:13138123-13311248	0.677429	2.69929	1.99444	0.00693186
SYNPR	12:13443049-13474267	1.29132	8.2835	2.68139	0.00060626
SVIL	2:14597994-14657468	136.167	276.048	1.01954	0.00483632
PRICKLE2	12:13616713-13707362	9.99099	4.61481	-1.11436	0.00447145
ABAT	14:10055365-10084174	20.3044	3.82725	-2.40742	0.00761656
FGF1	13:16717402-16731816	0.803717	3.68953	2.19868	0.0304988
KIAA1462	2:14820442-14835343	34.1323	71.9126	1.07511	0.00060626
RASL12	10:17265409-17269553	0.6696	5.5313	3.04625	0.00447145
MAP3K8	2:14932502-14950908	0.741349	2.65908	1.8427	0.0120238
BCL6	9:14257891-14274166	6.93918	33.6398	2.27733	0.00060626
CILP	10:17290314-17300075	14.2064	30.5324	1.1038	0.00060626
SS	9:14279798-14281333	3.15099	0	-2.05346	0.00060626
TOB	18:10354078-10355879	22.1433	85.4613	1.9484	0.00060626
WFIKKN2	18:10370915-10376965	0.221736	1.29248	2.54322	0.0131874
HSPB8	15:9720473-9724236	17.2051	72.0155	2.06547	0.00060626
PPRC1	6:22046341-22053845	3.28096	1.49965	-1.12949	0.0357282
MKX	2:15606689-15649798	13.0612	2.90187	-2.17023	0.00060626
EDNRB2	4:11117413-11126899	2.16975	0.133789	-4.0195	0.0125781
PCYT1A	9:14382666-14392447	19.3418	42.6755	1.14169	0.0025171
GOT1	6:21685680-21689250	21.1543	79.5409	1.91074	0.00060626
TFRC	9:14408399-14421691	23.7599	48.0933	1.0173	0.00112797
MUC4	9:14463389-14478700	3.1908	0.162481	-4.29557	0.0114481
-	4:11260920-11268971	1.02662	0.256257	-2.00224	0.0472055
PPP2R2B	13:17356691-17424967	6.93862	15.9382	1.19977	0.00623377
APBB1IP	2:16026710-16084527	5.43159	2.288	-1.24729	0.0361967
DPYSL3	13:17454811-17485572	68.1977	28.9203	-1.23764	0.00060626
JAKMIP2	13:17507415-17531128	13.9324	4.0603	-1.77879	0.00060626
ASB12	4:11612706-11617276	5.15199	29.6108	2.52293	0.00060626
ARHGEF9	4:11728002-11826335	12.5036	31.1138	1.31521	0.00060626
ANO1	5:17049567-17108690	2.52388	17.1717	2.76631	0.00060626
CACNA1G	18:10464249-10572776	3.13758	0.738844	-2.08631	0.00060626
C16ORF5	14:12417757-12419761	4.13252	16.9802	2.03876	0.00693186
LDB1	6:22064186-22073182	13.8079	5.39347	-1.35621	0.0134332
-	4:11883097-12078994	51.0881	134.176	1.39307	0.00060626
MYO3A	2:16182204-16276588	1.34042	0.382677	-1.80848	0.0147612
SLC9A3R1	18:10711116-10718410	11.6583	3.97114	-1.55373	0.00411684
POLE	15:10007212-10026784	5.64497	2.16872	-1.38012	0.00060626
BMP7	20:12026080-12069868	11.6908	2.6178	-2.15895	0.00060626
EGR1	13:17704809-17707611	10.9552	43.368	1.98502	0.00060626
EME1	18:10650718-10661716	8.89591	3.61272	-1.30006	0.0357282
THNSL1	2:16606745-16608950	8.43969	25.5915	1.6004	0.00060626
TFAP2C	20:12282245-12291290	9.43236	0.270351	-5.12471	0.00060626
ARMC9	9:14679843-14733032	7.83683	3.87788	-1.015	0.0468595
NPM3	6:22243990-22247407	19.1311	8.9661	-1.09337	0.0442433
MYH7B	20:2909212-2962000	34.3117	291.444	3.08644	0.00060626
FBXW4	6:22277430-22338315	6.93539	14.2961	1.04357	0.0377227
SHANK2	5:17230852-17528495	0.743734	0.230611	-1.68933	0.0493826
RTN4R	15:10338374-10405782	1.94183	0.525798	-1.88484	0.0142946
ECI1	14:12305557-12310419	16.1354	46.5198	1.52762	0.00060626
SLC16A2	4:12269419-12291834	30.1646	7.56927	-1.99463	0.00060626
KIAA2022	4:12334792-12373652	5.80518	2.03161	-1.51472	0.00060626
OSBP2	15:10698914-10762511	3.08517	7.99796	1.37428	0.00060626
SRL	14:12661874-12681255	67.8139	303.988	2.16436	0.00060626
DOK5	20:12598229-12633483	1.41687	36.2116	4.67567	0.00060626
BCAS1	20:12728165-12763432	2.16181	28.0911	3.6998	0.00060626
CNTN3	12:16876037-16970255	2.829	0.526231	-2.42652	0.00826966
-	4:12862010-12864443	239.358	596.147	1.3165	0.00060626
BCL11A	3:1831201-1886847	6.30832	2.36125	-1.41771	0.00163556
SMAD3	10:18282942-18345447	34.3297	16.3023	-1.07438	0.00060626
CHRND	9:15076204-15079396	14.7016	31.3902	1.09434	0.00447145
CHRNG	9:15080136-15084242	11.7641	23.8704	1.02083	0.0125781
EFEMP1	3:225183-277692	34.2751	82.871	1.27371	0.00060626
IQCH	10:18368139-18426597	2.08596	0.717154	-1.54035	0.0490834
ATP9A	20:13454133-13507093	3.35385	6.81369	1.02262	0.0319009
ATP5H	18:10897736-10900757	46.9031	160.035	1.77063	0.00060626
DLD	1:14666133-14679885	53.4165	130.405	1.28764	0.00060626
GATSL3	15:10852647-10855871	3.02253	0.698122	-2.11421	0.0442433
ANKRD44	7:9559011-9626849	18.7808	7.18	-1.3872	0.00060626
CAPN6	4:13284674-13339214	8.69761	24.6978	1.50569	0.00060626
CASKIN2	18:11108970-11135317	5.41215	11.5218	1.09009	0.00163556
ARL3	6:22849906-22866595	52.8945	24.0584	-1.13658	0.0152838
MTMR3	15:10926292-10969086	14.7606	34.4274	1.22181	0.00060626
PRKAR2B	1:14328389-14346800	3.48057	25.123	2.85161	0.00060626
UQCR10	15:11034184-11035607	126.369	313.832	1.31235	0.00060626
TMEM164	4:13658404-13696581	20.9447	7.53409	-1.47508	0.00060626
NDUFS3	5:22088780-22093418	28.0771	112.357	2.00062	0.00060626
RAPSN	5:22161201-22170398	22.2944	47.0123	1.07636	0.00208499
CCDC88A	3:52539-124600	54.7814	21.7045	-1.3357	0.00060626
PLCL1	7:9822435-9943072	9.19892	3.87523	-1.24718	0.00373131
SFXN2	6:22866747-22870829	16.7892	5.21937	-1.68558	0.00060626
RFTN2	7:9753088-9778093	52.8687	123.862	1.22825	0.00060626
RTN4	3:2428056-2488862	66.8572	278.685	2.05948	0.00060626
AS3MT	6:22931558-22936276	2.36346	8.49245	1.84528	0.00334545
COL4A5	4:13861295-13934946	15.38	47.4885	1.62653	0.00060626
NOS1	15:11287022-11315239	0.198655	0.97023	2.28806	0.0498941
NT5C2	6:23043684-23098818	31.6976	72.4782	1.19317	0.00060626
AOX2P	7:10736835-10779412	0.550937	1.67678	1.60574	0.0382968
PACSIN3	5:22468639-22488574	36.9287	773.92	4.38937	0.00060626
BUB1	3:3037096-3057283	22.5544	10.0079	-1.17228	0.00060626
NDUFB3	7:10893770-10897452	64.3244	286.134	2.15325	0.00060626
FAR-1	12:17814859-18073537	6.18027	1.64504	-1.90954	0.00060626
COL4A6	4:13941225-14074464	12.6796	32.611	1.36285	0.00060626
Lrrn1	12:18255109-18278207	30.0872	14.4539	-1.05769	0.0025171
FGL2	1:12549066-12605350	0.586717	9.59282	4.03122	0.00060626
BHLHE40	12:18572198-18575093	1.60363	6.95706	2.11713	0.00728312
GSAP	1:12486934-12533438	7.20972	17.5637	1.28458	0.00060626
PHTF2	1:12251575-12314104	12.4074	56.7706	2.19394	0.00060626
LMCD1	12:19214896-19234835	2.58382	7.7487	1.58445	0.0429858
CAV3	12:19261584-19265022	7.32528	183.536	4.64703	0.00060626
CD93	3:3258572-3260939	7.58119	19.4972	1.36277	0.00060626
MDK	5:22947433-22948426	166.271	20.38	-3.02831	0.00060626
DVL3	9:15281327-15292012	31.109	12.6617	-1.29687	0.00060626
CAND2	12:19444972-19459421	6.41971	26.2098	2.02952	0.00060626
CDK15	7:11084220-11117761	1.97576	0.507383	-1.96126	0.0277402
MAPK8IP1	5:23227970-23241314	4.23238	1.10784	-1.93372	0.0120238
SORCS3	6:23968009-24235717	1.39852	0.411989	-1.76322	0.00929195
CHST1	5:23292380-23294330	3.18226	0.555568	-2.51802	0.0125781
-	1:1177699-1258653	15.2282	0.145056	-6.71399	0.00060626
SEMA3C	1:10867381-10986273	51.7613	123.623	1.256	0.00060626
CACNA2D1	1:10044513-10399976	22.5852	74.9548	1.73065	0.00060626
CACNA2D1	1:10044513-10399976	12.0608	64.895	2.42778	0.00060626
IAP3	4:15612769-15632841	7.22061	24.9325	1.78783	0.00208499
SEMA3E	1:9325095-9459193	4.05862	0.379578	-3.41852	0.00060626
GRIA3	4:15700803-15845955	10.5921	0.534875	-4.30764	0.0402521
GRIA3	4:15700803-15845955	5.09032	2.16419	-1.23393	0.00728312
KLHDC3	3:4206145-4223652	2.63323	30.8288	3.54937	0.00060626
NCX1	3:15666218-15743112	7.31212	1.0369	-2.81801	0.00060626
PACS1	3:4265024-4281029	8.77866	4.05451	-1.11447	0.00447145
GPR1	7:12068536-12069589	5.3777	12.6921	1.23887	0.0416254
MRPL2	3:4287639-4290846	11.7814	32.2201	1.45146	0.00060626
AHSG	9:15608665-15615228	0.75825	60.9729	6.32935	0.00060626
ip3ka	5:23959881-23993960	13.5584	5.56707	-1.28419	0.00588464
TMEM255A	4:16410814-16432452	8.69473	56.981	2.71227	0.00060626
NDUFS1	7:12077168-12090936	60.2024	196.746	1.70844	0.00060626
PTK7	3:4315975-4342087	25.8259	8.69099	-1.57123	0.00060626
NDUFA1	4:16454194-16454917	126.267	301.572	1.25603	0.00060626
LTK	5:24001723-24083155	1.51489	0.216172	-2.80895	0.00208499
-	2:19344173-19359528	0.614591	2.41326	1.97328	0.0117701
HACD1	2:19567819-19575886	9.69126	171.602	4.14624	0.00060626
MAPKBP1	5:24330574-24419530	12.8245	36.9241	1.52566	0.00060626
RBM20	6:25642489-25666822	2.51076	14.2146	2.50117	0.00060626
XDH	3:4394626-4438268	9.506	0.119936	-6.3085	0.00060626
CUBN	2:19737379-19876287	25.0622	1.98839	-3.65584	0.00060626
MCOLN2	8:15330257-15352578	1.08955	0.128577	-3.08303	0.0206092
ITGA8	2:20218012-20318200	28.3676	8.03273	-1.82028	0.00060626
B3GNT5	9:15742978-15839708	25.4091	9.54016	-1.41326	0.028206
PPP3R1	3:11142464-11175965	65.9193	168.381	1.35296	0.00060626
SSX2IP	8:15399749-15414613	6.22276	1.78319	-1.80309	0.00060626
GPAM	6:26158124-26183815	8.33262	32.0095	1.94166	0.00060626
LMOD2	1:22047780-22055493	6.05502	115.056	4.24806	0.00060626
SLC1A4	3:9807094-9830984	33.4137	9.79757	-1.76994	0.00060626
ASB15	1:22059753-22075013	0.139852	4.85338	5.11702	0.00060626
NDUFA5	1:22078541-22084456	15.4791	82.0245	2.40573	0.00060626
IQUB	1:22086125-22106344	0.546625	2.46868	2.17512	0.0247041
FERMT1	3:14643233-14661954	7.05106	3.03829	-1.21458	0.0241807
BMP2	3:14447218-14450083	6.44229	1.1824	-2.44586	0.0158679
-	4:16601370-16634073	4.7466	1.82724	-1.37723	0.00483632
MDH1	3:9406398-9417141	74.1984	251.028	1.75839	0.00060626
FXR1	9:16565595-16587667	62.6435	212.5	1.76222	0.00060626
PLCB1	3:13593274-13906402	11.0942	31.937	1.52542	0.00060626
PDE1A	7:13452384-13595936	21.7299	8.66728	-1.32603	0.00060626
IL1RAPL2	4:16972375-17142642	6.0512	15.4638	1.3536	0.00411684
ADGRL4	8:17428092-17504825	5.4679	20.2137	1.88627	0.00060626
PPP1R1C	7:13606938-13647794	13.4563	40.467	1.58846	0.00112797
PTGFR	8:17636432-17656088	4.56989	1.10489	-2.04825	0.00208499
GIPC2	8:17737491-17759541	6.00567	31.3305	2.38317	0.00060626
USP13	9:16861501-16902461	16.2206	99.8171	2.62146	0.00060626
DNAJB4	8:17768602-17774875	35.6759	79.2088	1.15071	0.00060626
NRAP	6:26971703-27037248	12.8546	306.947	4.57763	0.00060626
NEXN	8:17817584-17833703	125.571	802.045	2.67518	0.00060626
EPCAM	3:8534386-8539545	31.5995	0.629744	-5.64899	0.00060626
VWA2	6:27267817-27285089	1.4059	0.254873	-2.46365	0.0206092
FAM179A	3:8438923-8480335	0.516063	3.13013	2.60061	0.00334545
PTGDS	17:509033-511024	40.0314	5.72069	-2.80687	0.00060626
CLIP4	3:8094159-8408079	3.31121	17.5171	2.40333	0.00060626
CCDC141	7:14582882-14641810	10.6428	33.209	1.64169	0.00060626
PIF1	8:18504654-18513032	2.12437	0.642211	-1.72592	0.0213827
GANC	5:24915660-24936853	3.78519	10.7814	1.5101	0.00060626
SPTLC3	3:12135229-12217452	1.7986	0.300647	-2.58073	0.0188636
ABLIM1	6:27359429-27532008	7.42123	26.5341	1.83811	0.00060626
LBH	3:7979474-7990141	34.2897	12.8167	-1.41975	0.00060626
ENTPD2	17:402426-410036	9.37429	42.0517	2.16538	0.00060626
NDUFB5	9:16903952-16907474	111.719	355.074	1.66824	0.00060626
GALNT14	3:7664769-7733883	2.06785	0.338955	-2.60897	0.00060626
ZNF106	5:24964877-24999878	150.774	802.492	2.4121	0.00060626
ADCK3	3:11801156-11822257	22.308	153.028	2.77816	0.00060626
DGAT2	1:193951673-193966948	3.17954	17.7993	2.48493	0.00060626
DLX5	2:24580153-24582822	2.14306	0.334024	-2.68165	0.0224709
-	5:25031672-25127740	25.8713	52.3875	1.01787	0.00163556
-	17:276901-284362	0.428862	5.45824	3.66985	0.0108071
NCEH1	9:18723962-18739402	6.16049	13.6348	1.14618	0.0337357
GFRA1	6:28152302-28288081	13.2691	4.77608	-1.47417	0.00060626
VRK3	14:14279293-14287355	5.97377	12.4448	1.05883	0.0326417
MND1	4:19356586-19395067	48.2836	16.1967	-1.57583	0.00060626
-	3:16284705-16286434	2.18235	21.0416	3.26929	0.00112797
SFRP2	4:19535951-19539594	108.173	28.1857	-1.9403	0.00060626
SFMBT2	1:3825401-3921158	5.71955	1.11818	-2.35475	0.00060626
KIAA1715	7:15868344-15908061	6.12648	14.0408	1.1965	0.00112797
ATP5G3	7:16150148-16153215	93.5539	225.439	1.26887	0.00060626
EMX2	6:28814902-28820582	12.5519	0.922167	-3.76674	0.00060626
PAPLN	5:25589640-25615991	1.96312	10.7836	2.45761	0.00060626
-	7:16842856-16940702	9.73689	44.0621	2.17801	0.00060626
GUCY1A3	4:20224666-20261532	5.21409	17.055	1.70971	0.00060626
CYP51A1	2:22620216-22633995	16.2511	5.55478	-1.54874	0.00060626
CAV1	1:24999076-25013429	18.7426	174.824	3.22151	0.00060626
CAV2	1:25020202-25028544	9.01547	62.6789	2.7975	0.00060626
TES	1:25113478-25139814	37.886	15.7675	-1.26471	0.00060626
-	2:22758019-22774675	5.78916	13.5468	1.22653	0.00060626
FAM198B	4:21221106-21234597	11.7655	35.3123	1.58561	0.00060626
SMOC1	5:26991939-27112082	6.07276	2.13249	-1.50982	0.00208499
foxp2	1:25847641-26191414	22.0772	10.1936	-1.11489	0.0025171
BAG3	6:29813246-29832893	15.041	52.3194	1.79845	0.00060626
ETFDH	4:21379597-21405790	27.1973	73.9016	1.44214	0.00060626
DUSP10	3:17664735-17687006	11.0259	52.7236	2.25755	0.00060626
-	9:19789466-19950010	5.56465	0.752943	-2.88568	0.00060626
FNIP2	4:21425882-21496063	9.83994	20.8809	1.08546	0.00060626
BCHE	9:20419760-20464371	10.5837	31.9816	1.5954	0.00060626
FSTL5	4:22250826-22516765	1.27044	4.83386	1.92785	0.00060626
PLEKHH1	5:28086529-28131508	3.45508	0.253705	-3.7675	0.00060626
-	6:30697747-30749866	23.4604	73.8729	1.65482	0.00060626
PPM1L	9:21476301-21557159	14.6644	43.0101	1.55236	0.00060626
-	7:17412086-17457269	13.6676	47.0675	1.78397	0.00060626
PRICKLE1	1:29596114-29655026	42.3087	12.5316	-1.75539	0.00060626
TLL1	4:23520462-23656666	7.91757	2.08642	-1.92403	0.00060626
SPOCK3	4:23947373-24051813	15.1367	5.05439	-1.58244	0.00334545
ADAMTS20	1:29866359-29950459	15.2728	36.6945	1.2646	0.00060626
IQCJ-SCHIP1	9:21734160-21771452	13.1492	71.0517	2.4339	0.00060626
TMEM117	1:30058953-30253610	1.1101	10.3107	3.21537	0.00060626
ACTB	14:4169149-4172343	1263.3	435.362	-1.53691	0.00060626
THBS1	5:28899074-29127124	15.564	6.92312	-1.16872	0.002944
ANO6	1:30541565-30614172	10.996	33.9227	1.62527	0.00060626
ESRRG	3:19553877-19675355	12.6603	26.7002	1.07654	0.00060626
KCNK2	3:20175603-20250749	1.27523	5.03737	1.98191	0.00060626
CPXM2	6:31278696-31344582	3.89228	1.3397	-1.5387	0.00826966
SLC38A1	1:30848399-30903892	36.4497	15.4072	-1.2423	0.00373131
PDK4	2:24033199-24043554	2.84585	60.1519	4.40168	0.00060626
KLHL23	7:18084796-18088611	4.41898	12.3453	1.48218	0.00516793
CBR4	4:25012881-25021145	7.98578	15.9777	1.00055	0.045324
PCDH10	4:26355292-26387417	4.54762	0.244801	-4.21543	0.00060626
AMIGO2	1:31191403-31200927	3.1876	0.560282	-2.50825	0.013734
LRIG3	1:31675730-31723743	13.2201	6.54019	-1.01533	0.00060626
SLC7A11	4:28376867-28434696	0.972726	0.118019	-3.04301	0.0211351
PPM1H	1:33048413-33176231	3.13646	0.787065	-1.99458	0.0199261
PTPRE	6:32859477-32884309	3.65529	9.0774	1.31229	0.00761656
PPP2R5A	3:21292199-21332399	31.8358	73.6829	1.21068	0.00060626
ACTC1	5:31546120-31552902	356.283	1071.34	1.58832	0.00060626
GJD2	5:31568438-31572498	6.05517	1.30536	-2.21372	0.00060626
CAMK1D	1:6257391-6474294	10.5094	31.1772	1.56881	0.00060626
WIF1	1:33841538-33883296	4.4017	0.628098	-2.809	0.00060626
SYT14	3:22069416-22144928	0.934215	5.4474	2.54374	0.00334545
GRIP1	1:34391337-34554204	4.81488	0.767223	-2.64978	0.00060626
DYRK2	1:34859793-34869887	37.5196	104.1	1.47226	0.00060626
SMARCA5	4:30063267-30084414	60.4259	22.3896	-1.43234	0.00060626
EML4	3:22937488-23089477	91.4819	39.7928	-1.20098	0.00060626
Protein	5:33517884-33534657	0.837285	9.9949	3.5774	0.00060626
CPM	1:35273570-35305258	9.94197	44.9492	2.17669	0.00060626
HHIP	4:30126589-30371237	13.4688	6.06256	-1.15162	0.0199261
-	1:35529405-35552084	7.74134	2.45775	-1.65524	0.002944
AKAP6	5:34050020-34304671	18.2657	64.3603	1.81703	0.00060626
EGLN3	5:34984450-35009673	4.96255	22.1942	2.16103	0.00060626
NR3C2	4:31566744-31763750	22.515	10.6995	-1.07334	0.00112797
PTPRB	1:35803700-35863585	5.34698	15.969	1.57848	0.00060626
PTPRF	8:18794147-19051645	42.8715	12.9997	-1.72154	0.00060626
IPO13	8:19244290-19262728	4.3028	15.8491	1.88105	0.00060626
FAM160A1	4:32836083-32871927	3.26829	7.61962	1.22118	0.0123514
GATB	4:32883597-32923376	11.2641	26.12	1.21343	0.00060626
FBXW7	4:33124529-33221130	17.0501	39.6966	1.21923	0.00060626
FHDC1	4:33376763-33407904	4.53096	1.26822	-1.83701	0.0025171
KIF2C	8:19636537-19661258	6.62799	2.88081	-1.2021	0.0147612
CSGALNACT1	4:33528137-33541938	17.6666	3.37472	-2.38818	0.00060626
PTCH2	8:19696866-19712815	3.32937	0.319918	-3.37947	0.00112797
C4H8ORF40	4:33613025-33615356	12.6671	28.601	1.17498	0.00516793
MDGA1	3:29337955-29424515	1.20338	0.265755	-2.17892	0.0307025
SLC29A1	3:29637258-29654613	10.5007	21.0819	1.00553	0.00516793
COQ6	5:36978463-36985973	8.03215	17.8099	1.14882	0.0147612
TRHDE	1:36575948-36791862	5.58577	1.05708	-2.40167	0.00112797
C4H4ORF29	4:33805228-33837398	14.942	49.8575	1.73844	0.00060626
-	5:37126032-37148405	4.05484	8.73723	1.10753	0.0337357
AKR1A1	8:20059936-20074822	65.019	31.382	-1.05092	0.00208499
NASP	8:20075621-20085978	71.1303	25.6923	-1.46913	0.00060626
TIPARP	9:22313992-22346827	6.51167	21.9678	1.75429	0.00060626
LTBP2	5:37210587-37268314	12.978	36.6846	1.49911	0.00060626
E2F7	1:38215230-38234268	5.72984	2.85468	-1.00517	0.0131874
VEGFA	3:30013850-30033731	7.60902	26.966	1.82536	0.00060626
SYT1	1:39159692-39381692	6.08877	2.47334	-1.29969	0.0128934
PAWR	1:39409647-39479066	10.1345	2.34294	-2.11289	0.00112797
JDP2	5:37546188-37550495	22.0725	54.1565	1.29488	0.00956341
MME	9:22527164-22563563	34.0944	9.93346	-1.77917	0.00060626
7	9:22832784-22835332	3.81832	49.2358	3.6887	0.00060626
-	9:22910473-22916639	3.50612	7.56513	1.10949	0.0482953
ESRRB	5:37917632-38140798	1.74357	6.61611	1.92394	0.00447145
VASH1	5:38144495-38157153	85.3974	42.4771	-1.00751	0.00112797
SNCA	4:34818547-34885635	0.886069	22.1987	4.64691	0.00060626
CCSER1	4:35009390-35625783	8.98649	3.84008	-1.22662	0.0125781
GRID2	4:36126361-36482631	1.76044	0.46455	-1.92203	0.0216562
HPGDS	4:36621104-36636068	29.6374	1.45501	-4.34832	0.00060626
-	8:20517454-20527586	10.9734	1.09853	-3.32037	0.00060626
FAAH	8:20529178-20538666	3.12497	7.86449	1.33151	0.00657143
MKNK1	8:20699729-20715718	1.38247	3.42649	1.30949	0.0420496
GYG1	9:23410227-23425241	22.1719	99.8049	2.17038	0.00060626
LTBP1	3:30485201-30667659	80.5599	22.5574	-1.83646	0.00060626
EBF3	6:33682902-33790682	46.5502	18.3977	-1.33926	0.00060626
-	8:20771031-20780775	2.00635	0.313565	-2.67774	0.0101647
BNIP3	6:34329836-34334530	17.6753	53.0044	1.58438	0.00060626
PWWP2B	6:34494570-34496310	8.69273	19.0788	1.13409	0.00761656
COL25A1	4:36799078-37092841	16.1688	6.61067	-1.29035	0.00373131
ETNPPL	4:37104650-37118540	21.263	84.6132	1.99254	0.00060626
Lef-1	4:37323507-37377729	51.2812	4.57796	-3.48565	0.00060626
ELAVL4	8:22464842-22521965	8.36261	3.68623	-1.18181	0.0219379
RNF11	8:22881460-22907539	18.7784	44.4714	1.2438	0.00060626
TTC39A	8:22914257-22948105	3.36963	0.238187	-3.82242	0.00060626
CDC42EP3	3:31128988-31129744	28.6759	65.7742	1.19768	0.00112797
NPNT	4:37998528-38044094	44.2963	17.4379	-1.34496	0.00060626
STRN	3:31428644-31485527	19.7898	43.3292	1.13059	0.00060626
VIT	3:31498166-31540414	5.3054	0.27682	-4.26044	0.00483632
SLC25A4	4:38807036-38809857	36.6123	302.727	3.04762	0.00060626
SRD5A2	3:33075990-33096731	3.56205	0.210718	-4.07932	0.0117701
ACSL1	4:38883036-38919985	30.6346	115.122	1.90993	0.00060626
ENPP6	4:39028666-39055624	4.62242	12.5705	1.44333	0.00060626
COL28A1	2:24839285-24897492	0.920483	12.1344	3.72057	0.00060626
PODN	8:23451382-23477433	5.49459	29.9261	2.44532	0.00060626
KIF26B	3:33669292-33956337	5.22738	0.825815	-2.6622	0.00060626
LRP8	8:23561279-23710577	3.00927	0.604365	-2.31592	0.00112797
ADSS	3:34116277-34136305	69.3732	30.0786	-1.20564	0.00060626
CCDC88C	5:43520944-43605797	15.7984	48.5493	1.61967	0.00060626
THSD7A	2:26394646-26589579	0.590852	1.97011	1.73741	0.0131874
DIO1	8:24006796-24011727	4.09999	0.929443	-2.14118	0.0125781
MAP1LC3C	3:35039126-35040884	14.795	5.96845	-1.30968	0.0429858
FBLN5	5:43740993-43781814	20.0671	63.094	1.65267	0.00060626
EXO1	3:35065029-35080589	16.8957	7.73181	-1.12777	0.00163556
SCIN	2:26871391-26920922	15.6652	4.86487	-1.68709	0.00060626
SSBP3	8:24074036-24124115	44.4094	19.5159	-1.18622	0.00112797
DHCR24	8:24157605-24165747	10.3814	2.2454	-2.20895	0.00060626
RYR2	3:36498790-36661068	0.758786	0.273753	-1.47082	0.031155
PRKAA2	8:24663004-24679845	3.35356	26.4741	2.98081	0.00060626
ASB5	4:43775823-43808347	15.7571	77.6632	2.30123	0.00060626
HDAC9	2:29228467-29653602	6.26627	18.3185	1.54762	0.00060626
LRP2	7:18254208-18342504	37.2959	1.63002	-4.51605	0.00060626
UNC79	5:44411262-44508014	1.67661	0.334922	-2.32365	0.00060626
ASB2	5:44628420-44646454	3.62945	39.8388	3.45635	0.00060626
ABCB11	7:18366760-18411191	3.11867	0.849252	-1.87667	0.00334545
G6PC2	7:18415593-18420438	4.46869	1.47598	-1.59818	0.0375482
RAPGEF5	2:30757165-30909032	5.80081	14.621	1.33372	0.00060626
cNFI-A4	8:25948004-26179911	105.907	50.836	-1.05887	0.00516793
B3GALT1	7:18689015-18689996	2.41249	12.0566	2.32123	0.0025171
INADL	8:26226027-26357392	6.82178	2.33878	-1.5444	0.00060626
PPP4R4	5:44707005-44769350	2.4629	0.894778	-1.46075	0.0397621
PPFIA2	1:40131211-40428161	3.69716	1.15405	-1.67972	0.0025171
GALNT3	7:19189884-19211629	6.98439	2.04162	-1.77442	0.002944
NID1	3:37178195-37213970	71.4067	168.537	1.23893	0.00060626
SLC6A15	1:41521591-41548093	4.04029	0.0755523	-5.74084	0.00761656
KCNK1	3:38006260-38036746	10.1569	2.36091	-2.10505	0.00060626
OSBPL3	2:31779227-31825127	3.11671	1.4101	-1.14423	0.0414498
-	3:38135387-38174625	4.26696	0.921487	-2.21117	0.00112797
PCNXL2	3:38182462-38327510	5.58584	1.16012	-2.2675	0.00060626
PGM1	8:26764667-26783622	12.0017	136.253	3.50498	0.00060626
ROR1	8:26884365-26926589	31.2061	14.3434	-1.12144	0.00060626
Protein	2:31896369-31896854	120.26	464.487	1.94948	0.00060626
SIPA1L2	3:38474948-38612626	18.2439	47.0904	1.36802	0.00060626
SYNE3	5:45270523-45300174	9.33548	19.2956	1.04747	0.00693186
ACTA1	3:39337938-39339803	231.891	15838.4	6.09384	0.00060626
PDE4B	8:27415315-27426443	3.151	7.17336	1.18684	0.0142946
ABCB10	3:39378631-39395607	8.61408	18.1552	1.07562	0.00447145
HIBADH	2:33345458-33429553	20.7778	63.5207	1.61218	0.00060626
GALNT2	3:39542263-39630276	39.3624	15.7232	-1.32392	0.00060626
DPP4	7:20637421-20676092	8.41054	2.93732	-1.5177	0.00112797
PGBD5	3:39650800-39685104	5.89821	2.0453	-1.52796	0.0424869
VRK1	5:45876529-45909816	11.6913	5.3165	-1.13689	0.00623377
SLC4A10	7:20678065-20774184	2.3326	0.902411	-1.37008	0.0213827
-	5:47379940-47709892	3.57825	0.126284	-4.82451	0.00860361
COQ2	4:45847887-45856047	1.55412	5.53748	1.83313	0.036636
THBS2	3:40680693-40713177	169.039	80.5554	-1.06931	0.00060626
COLQ	2:34463937-34490356	3.18356	8.65011	1.44208	0.0288914
POC1B	1:43207668-43254712	7.31186	3.6375	-1.00729	0.00657143
CDS1	4:46222166-46249662	2.71152	0.454299	-2.57739	0.00411684
WLS	8:27623283-27647208	50.4978	23.7081	-1.09084	0.00060626
OXNAD1	2:34807843-34826732	11.313	22.8734	1.01569	0.028206
RFTN1	2:34829806-34925176	8.68404	17.7804	1.03385	0.00373131
OBSL1	7:21558494-21570704	2.74509	1.27539	-1.10591	0.0234667
DLK1	5:48844045-48853652	5.25206	12.6053	1.26308	0.0377227
PLCL2	2:35030728-35122053	9.60918	32.7953	1.771	0.00060626
-	8:27663633-27681906	3.7575	8.64036	1.20132	0.0186655
EPYC	1:43798642-43821219	6.39711	1.38899	-2.20339	0.00208499
KERA	1:43843144-43851618	143.886	24.9343	-2.52872	0.00060626
KAT2B	2:36428841-36470733	8.72237	38.809	2.1536	0.00060626
LRRC7	8:27761226-27884116	1.81408	0.545757	-1.73291	0.0224709
-	1:44690008-44710912	53.923	139.976	1.37621	0.00060626
DACT2	3:41160296-41172875	18.1195	3.81168	-2.24904	0.00060626
FRMD1	3:41319932-41347556	11.1169	5.34533	-1.05641	0.00483632
DES	7:21638776-21682786	116.039	451.466	1.96001	0.00060626
ADGRL3	4:47308220-47790789	51.1356	21.25	-1.26686	0.00060626
NDUFA12	1:45179842-45187320	93.6771	313.053	1.74064	0.00060626
CTH	8:27956040-27970725	73.5429	12.8204	-2.52014	0.00060626
TECRL	4:48463475-48552999	0.280466	13.6256	5.60235	0.00060626
IGFBP7	4:48581285-48621169	19.596	76.3809	1.96265	0.0186655
UNC93A	3:41687478-41708127	1.4583	0	-1.29766	0.00060626
NEGR1	8:28066596-28149459	9.33529	35.9737	1.94618	0.00060626
TYW3	8:28539074-28542701	19.9683	9.32209	-1.09898	0.0351928
SLC4A7	2:39023044-39102309	16.3729	36.3661	1.15129	0.00060626
MFHAS1	4:48903605-48923701	4.70011	11.1981	1.25249	0.00208499
GADL1	2:40463087-40532241	0.525961	17.992	5.09625	0.00060626
MPC1	3:42131325-42141404	35.2276	76.8017	1.12443	0.00060626
CYP27C1	7:23153214-23170059	14.0803	3.76864	-1.90157	0.00060626
NOD1	2:41819533-41843672	5.65273	2.77926	-1.02425	0.04925
BIN1	7:23184009-23267807	71.0042	716.272	3.33453	0.00060626
SH3BP5	2:42031975-42073412	40.5354	126.589	1.64289	0.00060626
PARK2	3:43765826-44445298	2.00591	4.52473	1.17358	0.0300408
-	2:42137314-42175947	0.158873	2.75468	4.11594	0.00060626
ASPG	5:50534849-50582291	8.28014	2.35045	-1.81672	0.00060626
CNTNAP5	7:23919266-24182349	5.79209	0.575293	-3.33171	0.00060626
KIF26A	5:50610381-50708576	32.6604	11.9483	-1.45073	0.00060626
ABTB2	5:17831848-17958154	4.73628	1.50376	-1.65518	0.002944
ADSSL1	5:51448055-51473869	25.1801	135.228	2.42504	0.00060626
MAS1	3:44838982-44839972	0	1.33716	1.22476	0.00060626
ADAMTS3	4:49890855-49977356	21.0236	8.57529	-1.29375	0.00060626
MRPL18	3:44871003-44873533	35.9965	84.8507	1.23707	0.00060626
GLI2	7:25280814-25459921	15.1699	4.84776	-1.64582	0.00060626
ALB	4:50253144-50269174	0.81476	6.02686	2.88696	0.00060626
ACAT2	3:44881986-44889927	31.0585	8.77398	-1.82368	0.00060626
SOD2	3:44923213-44929994	65.5031	177.17	1.4355	0.00060626
RASSF6	4:50293964-50313187	3.16697	0.747346	-2.08325	0.0447393
DEPDC7	5:6503939-6512243	5.00372	10.4281	1.05941	0.0438468
HIPK3	5:6353276-6442756	41.8502	108.187	1.37023	0.00060626
TMEM108	2:43178585-43193963	17.1091	6.79535	-1.33215	0.00334545
hsp70	5:52784176-52786081	51.6988	318.84	2.62463	0.00060626
CCR8L	2:43294541-43295675	2.3973	14.3087	2.57741	0.00060626
MGP	1:47886139-47891373	4.21621	67.6048	4.00311	0.00060626
KALRN	7:27064564-27359838	6.78133	2.89553	-1.22774	0.00060626
UMPS	7:27363364-27369203	25.7022	10.8668	-1.24196	0.00112797
-	8:4241110-4268884	22.5986	115.682	2.35586	0.00060626
MUC13	7:27422610-27442038	1.75217	0.199639	-3.13367	0.00411684
SYNE2	5:52957671-53114338	33.0007	97.6183	1.56465	0.00060626
FAT4	4:51926112-52061166	82.786	37.8496	-1.12911	0.00060626
GUCY2C	1:48801435-48846720	1.21885	0.168754	-2.85253	0.029137
SYT16	5:53769481-53815142	4.544	1.75	-1.3766	0.044425
CLEC3B	2:43675441-43682092	23.2988	62.798	1.43046	0.00060626
PRKCH	5:53951086-54056201	2.09687	0.319471	-2.71448	0.00826966
CYP2D6	1:49264034-49274937	4.31867	10.3079	1.25509	0.00373131
2016-09-03	1:49298674-49306479	0.231928	3.35188	3.85322	0.00989452
SREBF2	1:49351393-49367782	14.7685	7.00193	-1.0767	0.00411684
PPM1A	5:54429979-54441774	44.9228	109.425	1.28442	0.00060626
ACO2	1:49465616-49486042	77.9047	309.897	1.99201	0.00060626
CX3CR1	2:44971352-44980905	2.35697	0.412924	-2.51298	0.0166893
NDNF	4:53606931-53623955	19.1596	2.08889	-3.19726	0.00060626
RANGAP1	1:49591686-49610827	24.4485	11.9204	-1.03632	0.00483632
SUSD5	2:45087234-45129827	4.29664	0.711569	-2.59413	0.00334545
MYOZ2	4:54193100-54210894	43.5751	285.712	2.71299	0.00060626
SYNPO2	4:54233640-54321943	37.235	144.204	1.95338	0.00060626
CLASP2	2:45255769-45389575	35.252	219.604	2.63913	0.00060626
PRSS12	4:54423626-54470738	8.7907	3.05628	-1.5242	0.00208499
NDST4	4:55718382-55803843	1.55004	0.155298	-3.31919	0.0188636
CGT	4:55856552-55899875	1.41681	28.0819	4.30892	0.00060626
KIAA1549L	5:6249379-6351391	4.44697	1.08098	-2.04048	0.00060626
ADSL	1:49948589-49964213	41.9395	189.974	2.17942	0.00060626
PDCD6IP	2:45413331-45443733	63.1886	148.87	1.23632	0.00060626
ARPP21	2:46033521-46131223	25.9151	52.6393	1.02235	0.00163556
-	7:27688523-27704865	6.90728	23.4571	1.76384	0.00060626
SFRP4	2:46736953-46746402	2.63219	0.341376	-2.94683	0.00623377
C14orf37	5:55195435-55251288	2.68714	0.162058	-4.05149	0.0181728
ENPEP	4:57434842-57469617	3.79984	0.340889	-3.47857	0.00060626
WT1	5:5455021-5489423	3.95794	0.7907	-2.32355	0.00060626
STEAP3	7:27906367-27920392	1.82901	13.3039	2.86271	0.00060626
MGAT3	1:50490803-50492294	2.39529	6.54989	1.45127	0.0420496
TBX20	2:47818322-47850665	3.75934	1.17663	-1.67582	0.045324
EGF	4:57631763-57683454	1.63741	26.1724	3.99856	0.00060626
WDHD1	5:56186424-56224761	15.8633	7.11845	-1.15606	0.00411684
-	4:59594469-59604806	16.7185	4.75998	-1.81242	0.013734
TRMT10A	4:59624812-59633939	10.4	37.1543	1.83695	0.00060626
MICALL1	1:50931991-50950143	25.0356	11.864	-1.07739	0.00060626
EMCN	4:59791982-59835703	10.1719	20.8717	1.03696	0.00208499
SOX10	1:50911764-50921215	3.56049	7.2373	1.02337	0.0275002
-	4:60563362-60581026	3.39695	9.1986	1.43718	0.00483632
-	2:50574639-50637586	18.7762	7.83727	-1.26048	0.0391461
C7orf25	2:51738227-51742886	5.866	12.441	1.08465	0.0259659
STK17A	2:52094037-52119044	8.02406	22.2731	1.4729	0.00060626
BLVRA	2:52203859-52216106	2.71728	9.89724	1.86486	0.00373131
NIN	5:57795665-57849300	4.6208	2.23877	-1.04544	0.00373131
HNMT	7:30750465-30868567	2.84229	84.3727	4.89165	0.00060626
-	7:31068983-31189244	5.15529	21.745	2.07656	0.00060626
-	2:53643865-53934916	2.32405	0.722449	-1.68567	0.0254827
PPP1R14C	3:47607406-47658949	14.4032	30.3781	1.07665	0.00163556
LRP1B	7:31350096-31932431	3.64047	0.803216	-2.18026	0.00060626
KYNU	7:32143917-32202554	0.639556	0.0848174	-2.91464	0.0304988
kif5c	7:34274370-34333241	17.2646	5.72744	-1.59186	0.00060626
FKBP25	5:58683591-58687897	126.259	327.276	1.37412	0.00060626
-	5:15411216-15475247	14.676	6.74049	-1.12253	0.00554024
TNFIP6	7:34630768-34644425	13.5669	3.77489	-1.84558	0.00060626
TRIP13	2:55637321-55652172	13.1585	6.1179	-1.10489	0.0272373
TPPP	2:55706729-55755519	30.554	61.7103	1.01415	0.00373131
-	1:51403705-51417083	1.16383	2.75031	1.24071	0.0287019
LRRC14B	2:55897543-55900827	0.274028	16.884	5.94519	0.00447145
TXN2	1:51573279-51580672	40.1035	100.457	1.32478	0.00112797
GPD2	7:35565239-35605889	32.5953	105.938	1.70048	0.00060626
MCM5	1:51939573-51947830	27.6675	9.42835	-1.55311	0.00060626
ACVR1C	7:35731033-35744854	0.798484	2.99506	1.90725	0.00060626
TOM1	1:51962484-51983162	5.08667	16.5749	1.70421	0.00060626
COL15A1	2:55950087-56021349	31.1096	134.779	2.11517	0.00060626
-	2:56203311-56208665	11.6196	4.20289	-1.46711	0.0166893
Segment	2:56365652-56391148	4.84955	19.7955	2.02925	0.00060626
MRS2	2:57937714-57948739	3.55899	7.48493	1.07252	0.0353766
NRSN1	2:58022131-58024847	5.79279	13.5202	1.22279	0.00929195
TET3	22:2808918-2820475	8.01936	3.22103	-1.31597	0.00208499
GMPR	2:61611281-61643300	3.93819	25.2507	2.68072	0.00334545
NCS1	17:5864356-5873610	9.548	0.972507	-3.29542	0.0155588
RBM24	2:62005224-62018159	163.025	455.993	1.48392	0.00060626
TXNRD1	1:54742739-54768918	7.66944	3.52372	-1.12202	0.014019
CAP2	2:62036985-62111604	28.1974	106	1.91043	0.00060626
NT5DC3	1:54903959-54923285	6.50991	17.1231	1.39524	0.002944
STAB2	1:54927407-55004223	2.3526	0.917112	-1.35908	0.0114481
MAK	2:63302983-63336417	4.39874	16.1669	1.87788	0.00060626
BLOC1S5	2:64404616-64418127	14.9434	30.3859	1.02389	0.0025171
DSP	2:64611441-64640267	40.0708	0.780582	-5.68186	0.00060626
LY86	2:64976837-65001770	4.73372	20.1995	2.09327	0.00060626
-	1:56787532-56803606	3.78913	23.1606	2.61174	0.00060626
SERPINB2	2:67753129-67763712	1.02672	0.216601	-2.24494	0.0284657
CDH20	2:68541076-68785639	1.56455	8.90109	2.50823	0.0025171
BICD1	1:59238139-59411414	3.32403	1.37995	-1.26832	0.0172009
CAPRIN2	1:59721892-59753853	4.58326	9.36136	1.03034	0.00588464
BASP1	2:75347265-75348000	339.933	81.6408	-2.05789	0.00060626
DDX11	1:60060401-60079772	4.14626	1.79764	-1.20571	0.046718
CCDC77	1:60421153-60432325	8.71985	3.83532	-1.18496	0.0161536
B4GALNT3	1:60435626-60496703	5.11679	10.4597	1.03154	0.00796968
SNRNP48	2:78246698-78252721	9.58997	19.6174	1.03254	0.013734
CACNA1C	1:61319414-61742926	9.0694	22.2947	1.29762	0.00060626
-	2:78346912-78357068	7.33324	0.559343	-3.71265	0.0201644
BID	1:61984895-62003326	27.6224	10.935	-1.33688	0.00373131
SMARCD3	2:29877-90506	29.2219	83.0768	1.50739	0.00060626
ADCY2	2:79220948-79424359	6.16931	15.0302	1.28468	0.00060626
-	1:62261359-62268585	18.5199	37.1981	1.00616	0.00588464
BPGM	1:62299225-62318069	17.5611	37.0345	1.07649	0.00060626
akr	1:62590065-62598178	15.162	6.95332	-1.12468	0.0251932
PTPRO	1:62933510-63081609	2.46948	0.152419	-4.0181	0.00060626
EPS8	1:63087278-63140780	39.2593	14.4226	-1.4447	0.00060626
MOCOS	2:84812788-85025689	2.04849	5.98069	1.54575	0.00060626
-	2:85461254-85645076	8.37236	30.001	1.8413	0.0108071
FH	2:85666851-85681240	61.924	155.256	1.32607	0.00060626
SDHA	2:85681938-85697842	59.4005	154.618	1.38016	0.00060626
SLC6A19	2:85710094-85731320	10.7761	0	-3.55779	0.00060626
NDUFS6	2:86002616-86007620	52.5421	240.052	2.19181	0.00060626
IRX1	2:87131470-87135061	4.58063	0.102081	-5.48776	0.0201644
SOX5	1:66068226-66322847	9.99946	4.69901	-1.08949	0.0025171
ETNK1	1:66601205-66718963	87.8751	21.8993	-2.00457	0.00411684
CTNNAL1	2:88499506-88557002	18.6294	8.86975	-1.07062	0.00989452
ST8SIA1	1:66734813-66851127	17.1531	3.45547	-2.31151	0.00060626
-	2:88645529-88745491	6.00264	2.0176	-1.57296	0.0155588
ABCC9	1:67026683-67095828	12.5605	57.9007	2.20468	0.00060626
SLC5A12	5:3407275-3423420	1.58936	0.127733	-3.63725	0.0147612
CELSR1	1:15539605-15697582	13.0376	4.6521	-1.48672	0.00060626
ahrr	2:88979696-89045510	3.30991	0.368557	-3.16683	0.00483632
MSANTD3	2:89091627-89098413	10.9287	4.93201	-1.14788	0.045324
PDLIM3	4:60669449-60692637	34.4949	356.914	3.37112	0.00060626
MTHFD2	22:2831855-2838321	5.76516	49.5245	3.10271	0.00060626
NR4A3	2:89372988-89395602	0.424493	3.27589	2.94807	0.00826966
PARD6G	2:89792169-89838665	9.28692	4.03422	-1.20291	0.0269956
MYCT1	3:48758838-48759372	4.27996	14.553	1.76565	0.0451296
FGL1	4:62470106-62480683	9.94551	32.8208	1.72249	0.00060626
MTUS1	4:62557972-62607677	6.27667	19.4846	1.63426	0.00060626
FAM65B	2:90153585-90209672	8.3147	17.2371	1.05178	0.00373131
SLC7A2	4:62636729-62652254	2.01783	22.3298	3.46809	0.00060626
ACOT13	2:90244562-90249282	28.1374	165.078	2.55259	0.00060626
MBP	2:90566390-90584146	1.85904	297.421	7.32181	0.00060626
MTMR7	4:62708777-62738004	1.89998	5.1837	1.448	0.0351928
RNF217	3:59606825-59662599	9.68655	23.5905	1.28415	0.00657143
AGMAT	21:4906432-4908768	2.42771	0.331854	-2.87097	0.0373452
CNDP1	2:91819975-91837036	1.4113	0.299316	-2.23728	0.0295792
FAM69C	2:91882133-91893812	1.66078	14.012	3.07673	0.00060626
TIMM21	2:91988464-91993769	9.52352	33.0527	1.7952	0.00060626
SYNJ2	3:51063894-51127835	4.2312	11.894	1.4911	0.00060626
SLC20A1	22:4002236-4025389	3.84985	1.46443	-1.39446	0.042861
TAGAP	3:51494687-51502392	0.474707	2.12804	2.16442	0.0111403
GFPT2	13:13243832-13260270	15.6049	7.57012	-1.04361	0.00411684
DENND6B	1:436356-454771	7.76617	16.2209	1.06258	0.0125781
cad19	2:95168834-95230257	2.09756	6.56885	1.64693	0.00657143
CDH7	2:95477060-95554752	2.92299	10.0482	1.78142	0.00112797
NMBR	3:52328375-52348100	0.775825	0.0537922	-3.85026	0.0490834
IMPA2	2:97173754-97193841	24.53	49.4844	1.01242	0.00060626
CITED2	3:53248976-53250435	6.6224	1.50402	-2.13853	0.0155588
TXLNB	3:53273169-53301050	7.9161	138.784	4.13191	0.00060626
FAM83H	2:148565718-148571435	5.75128	1.62141	-1.82663	0.00060626
C2H18ORF19	2:96482751-96500035	14.5425	47.6146	1.71112	0.00060626
MAP7	3:54395822-54447644	7.58867	0.486703	-3.96273	0.00060626
PTPRM	2:98808839-99165339	14.3122	36.7977	1.36237	0.00060626
KIT	4:64878555-64930842	1.90834	4.2219	1.14557	0.0176405
PDE7B	3:54542843-54704551	9.02128	31.6526	1.81092	0.00060626
c-myb	3:54967895-54990656	3.16502	1.21478	-1.38151	0.0333006
HBS1L	3:55036624-55101252	20.2037	43.0069	1.08995	0.00112797
SGCB	4:65771638-65777574	22.2749	124.707	2.48505	0.00060626
SLC2A12	3:55492474-55523798	2.0506	8.59998	2.06829	0.00060626
EYA4	3:55666848-55823894	11.9927	27.4076	1.19242	0.00060626
-	3:56080842-56088624	1.46851	8.03104	2.45123	0.00060626
FBXO40	1:76342956-76354161	0.505204	9.60818	4.24933	0.00112797
LAMA2	3:57586333-57923906	32.3659	111.073	1.77897	0.00060626
SSPN	1:67763010-67782281	18.2176	145.583	2.99844	0.00060626
TSPAN18	5:21455062-21473619	7.6868	27.4162	1.83457	0.00060626
OCIAD1	4:65878669-65892164	51.5769	106.976	1.0525	0.00060626
A4GALT	1:68489590-68490658	2.60732	8.00138	1.61768	0.0351928
EFCAB6	1:69043283-69053586	2.72711	0.148078	-4.20294	0.0117701
-	1:69195835-69242099	21.5613	57.9363	1.42602	0.00060626
PARVG	1:69327838-69350968	1.73317	4.18247	1.27094	0.0101647
CORO6	19:6078719-6082597	2.47814	34.2094	3.78706	0.00060626
GRHL2	2:128591602-128652059	7.99971	0.438978	-4.18773	0.00060626
YIPF7	4:67246401-67261250	0.153276	8.15514	5.7335	0.00483632
UPK3A	1:70502169-70509749	3.54094	0.583905	-2.60033	0.0117701
FBLN1	1:70623969-70705990	86.5697	30.7545	-1.49306	0.00060626
BEND4	4:67900126-67927419	4.19096	1.28929	-1.7007	0.0259659
UCH-L1	4:68252125-68256752	35.8356	6.54134	-2.45373	0.00060626
RBM47	4:68541427-68547721	6.27024	0.708145	-3.14641	0.00060626
SCRN3	7:16404275-16412287	7.56939	18.7129	1.30579	0.00060626
NDUFV2	2:98526883-98541978	31.7713	85.2302	1.42364	0.00060626
ITFG2	1:75157699-75173288	13.5427	30.7778	1.18437	0.00060626
NWD2	4:69467553-69586911	3.22075	0.778229	-2.04913	0.00060626
TEAD4	1:74983935-75071914	25.5471	56.9047	1.15539	0.00060626
ARAP2	4:69799892-69923066	3.31192	1.1678	-1.50388	0.00334545
TSPAN9	1:74834820-74842880	45.374	101.348	1.15937	0.00060626
PCDH7	4:71167766-71439793	2.73799	0.960172	-1.51175	0.0176405
EDARADD	3:37078798-37097401	3.82641	1.37905	-1.47231	0.0147612
PPARGC1A	4:73626291-73691855	4.5028	21.9922	2.2881	0.00060626
LLGL1	14:5050462-5059487	6.30018	2.96261	-1.08853	0.0330945
GAPDH	1:76434646-76437498	796.725	2738.74	1.78136	0.00060626
FAM46C	1:78602133-78606692	3.45295	29.2169	3.0809	0.00060626
ACTN2	3:36948210-37014188	139.755	2285.83	4.03175	0.00060626
COPS7A	1:76630626-76633759	24.4444	52.0185	1.08952	0.00112797
CDCA3	1:76736133-76738277	8.9836	3.47123	-1.37185	0.0330945
CPEB2	4:76407831-76456077	9.40989	4.56317	-1.04414	0.00483632
MATN2	2:127183884-127242408	9.41118	75.2385	2.99902	0.00060626
TPI1	1:76754053-76757054	236.108	825.901	1.80652	0.00060626
ATN1	1:76797116-76805080	9.40494	4.68948	-1.00399	0.00516793
C12ORF57	1:76805344-76806483	12.0342	26.7002	1.14971	0.0241807
PHYH	1:6604838-6614012	14.2816	33.9302	1.24842	0.00060626
PNPLA2	5:15118616-15140092	5.70518	23.9642	2.07053	0.00060626
FAM131B	1:77049027-77072432	7.47151	2.54545	-1.55348	0.0472055
CLCN1	1:77089394-77125849	0.351263	1.45778	2.05315	0.0169157
GSTK1	1:77240615-77250249	48.8093	208.149	2.09239	0.00060626
EPHB6	1:77460197-77533109	6.67918	1.90851	-1.80723	0.00060626
ARHGAP28	2:99504539-99577762	47.6325	18.96	-1.32899	0.00060626
STYK1	1:77852890-77868563	2.16662	8.8958	2.03768	0.00483632
HAO2	1:77970577-77981343	4.14236	0	-2.36243	0.00060626
EPB41L3	2:100033708-100101435	64.9488	29.1448	-1.15607	0.00060626
PTPRK	3:58029861-58422557	9.34464	3.02257	-1.62836	0.00060626
ECHDC1	3:58652278-58689083	4.05025	10.4141	1.36246	0.0201644
TRDN	3:60315840-60432093	4.74349	233.244	5.61975	0.00060626
FABP7	3:60674293-60677648	111.722	16.772	-2.73578	0.00060626
GJA1	3:61222960-61230461	173.718	24.2905	-2.83829	0.00060626
HS3ST1	4:77624134-77625388	1.07219	4.27856	1.99657	0.0481095
RBBP8	2:102488152-102521644	14.1788	6.06257	-1.22573	0.00112797
PLA1A	1:79608385-79625612	2.66898	6.99933	1.39093	0.034356
LAMA4	3:65122173-65221853	41.7263	162.759	1.96371	0.00060626
NSG1	4:78156290-78176878	15.4107	7.11287	-1.11543	0.0186655
CRMP1A	4:78786908-78831496	13.2027	4.99419	-1.4025	0.00163556
SLC22A16	3:65931798-65962885	13.3644	50.1234	1.90709	0.00060626
DDO	3:65969394-65975774	1.77669	5.88904	1.72884	0.00657143
WASF1	3:66123599-66154746	2.55629	0.98558	-1.37501	0.0490834
UPK1B	1:80216649-80227498	4.76784	0.387032	-3.62281	0.0188636
IGSF11	1:80278966-80367961	3.0694	17.5052	2.51175	0.00060626
ZBTB20	1:82324876-82353182	4.19897	9.66498	1.20273	0.0025171
CDH2	2:104449183-104562821	60.1597	24.6407	-1.28775	0.00060626
DSG2	2:105785434-105800639	3.93622	0.56008	-2.81311	0.00060626
TTR	2:105824284-105831740	43.7267	1.13252	-5.2709	0.002944
B4GALT6	2:105840569-105864567	6.46185	2.32266	-1.47617	0.00208499
BOC	1:82632010-82696983	31.3644	15.3784	-1.02823	0.00060626
KLHL14	2:106217639-106331401	5.93681	0.222542	-4.73754	0.0484805
ASXL3	2:106537939-106707763	17.1992	7.87882	-1.12629	0.00060626
DTNA	2:107131492-107228834	19.0506	144.257	2.92073	0.00060626
SLC19A2	1:83056656-83070746	0.837149	1.89827	1.18113	0.0468595
ST3GAL6	1:83614755-83656869	8.18217	27.2709	1.7368	0.00060626
FILIP1L	1:84070384-84224057	27.068	77.0199	1.50865	0.00060626
MRPL15	2:110081052-110090275	25.7061	64.0173	1.31635	0.00060626
TOMM70A	1:84265458-84301834	32.9245	69.5941	1.0798	0.00060626
LACE1	3:66809733-66870599	3.95344	10.1207	1.35613	0.0128934
SCML4	3:67042179-67098929	0.671892	0.0348835	-4.26761	0.0484805
SOBP	3:67134085-67243457	9.3323	4.32039	-1.11107	0.0134332
ALCAM	1:85893283-86010821	43.884	8.56514	-2.35715	0.00060626
KIAA1524	1:86946002-86980110	12.0227	5.95924	-1.01256	0.00447145
TAGLN3	1:87951756-87962695	5.15114	1.57678	-1.70791	0.0364167
Blimp-1	3:67757130-67863760	4.53489	1.60706	-1.49665	0.00163556
CD200	1:88098132-88111054	3.4755	12.8119	1.88219	0.00060626
DCAF6	1:90781477-90861444	35.4688	121.199	1.77275	0.00060626
RCSD1	1:90911604-90946738	16.292	88.4693	2.44101	0.00060626
DUSP27	1:91160958-91170757	17.2974	64.1212	1.89024	0.00060626
SIM1	3:70369049-70465796	8.96835	0.17675	-5.66506	0.002944
USP45	3:70842601-70898825	4.48218	13.6379	1.60535	0.00060626
USP45	3:70842601-70898825	9.16001	19.6438	1.10065	0.0275002
POGLUT1	1:91656252-91671840	25.0536	10.7932	-1.2149	0.00060626
GJA5	1:91781763-91800664	24.4058	9.38169	-1.3793	0.00060626
FAXC	3:70939964-70956222	11.6828	4.95753	-1.23669	0.0267636
ROBO1	1:95642547-95948471	53.7783	13.6051	-1.98287	0.00060626
-	1:96240666-96396977	16.895	1.64781	-3.35797	0.00060626
TRIM55	2:114674301-114710966	84.7565	232.261	1.45435	0.00060626
-	4:78871009-78910488	4.85636	1.20848	-2.00668	0.0025171
JAKMIP1	4:78914911-78984416	16.4168	3.03686	-2.43452	0.00060626
WFS1	4:79065636-79098558	9.3051	23.7494	1.3518	0.00060626
PPP2R2C	4:79113278-79195376	5.98406	27.9849	2.22545	0.00060626
CPA6	2:115185936-115273389	7.28508	0.499678	-3.86587	0.00112797
ABLIM2	4:80230320-80370428	1.8979	35.0824	4.20827	0.00060626
HTRA1	6:30810572-30839263	37.3204	169.417	2.18254	0.00060626
EPHA7	3:73318963-73462488	11.1126	1.7635	-2.65569	0.00060626
CPZ	4:80746267-80784359	8.14081	29.9849	1.88099	0.00060626
RGS12	4:81552048-81626611	10.1363	3.59834	-1.49412	0.00060626
MFSD10	4:81836411-81859788	5.33607	2.18408	-1.28875	0.04925
JPH1	2:117820323-117897580	19.7438	123.275	2.6424	0.00060626
GDAP1	2:117914309-117920391	3.27487	0.717921	-2.18954	0.036882
HNF4G	2:118421431-118442821	3.73088	0.137043	-4.76681	0.00060626
ZFHX4	2:119025057-119150906	47.3387	18.813	-1.33129	0.00060626
MXD4	4:82408394-82444435	21.179	45.8063	1.11291	0.00060626
USP25	1:97936528-98030131	9.30986	26.2281	1.49428	0.00060626
FAM53A	4:83538376-83615658	48.9776	122.405	1.32147	0.00060626
CHODL	1:98864911-98893667	27.5092	7.40633	-1.89308	0.00060626
PKIA	2:119973141-120009255	46.2908	167.717	1.85723	0.00060626
ZC2HC1A	2:120046076-120067038	16.7288	36.2162	1.11431	0.00483632
-	2:93248440-93249914	0.973754	6.33122	2.70085	0.00112797
ATP5J	1:101882850-101884143	86.6909	218.113	1.33113	0.00060626
LYRM2	3:74947910-74950516	14.1018	29.8577	1.08222	0.0391461
FABP5	2:121148556-121153615	37.2122	351.932	3.24145	0.00060626
FABP4	2:121225722-121228944	5.97261	712.009	6.89739	0.00060626
IMMT	4:85046210-85059057	55.6422	128.969	1.21278	0.00060626
REEP1	4:85073826-85100625	18.5204	67.5993	1.8679	0.00060626
CA13	2:122499871-122513695	17.3292	42.8815	1.30715	0.00112797
MAP3K7CL	1:103363913-103393291	12.0693	40.4408	1.74447	0.00060626
NT5E	3:76375726-76397579	5.98743	22.2128	1.89138	0.00060626
GRIK1	1:103488817-103564194	2.52169	8.07499	1.67907	0.00060626
TIAM1	1:103790945-103933483	12.2534	4.25191	-1.527	0.00060626
CA2	2:122641586-122657831	15.7931	69.1719	2.13089	0.00060626
BCKDHB	3:78457901-78570667	10.1871	22.0166	1.11184	0.00163556
TTK	3:78612133-78643792	23.0188	10.4972	-1.13281	0.00112797
HUNK	1:104060718-104118405	11.7416	5.60255	-1.06748	0.00334545
CPNE3	2:122931446-122950373	10.7836	21.9997	1.02865	0.002944
MYO6	3:79860206-79930603	16.0905	7.86647	-1.03242	0.002944
FILIP1	3:80071279-80164378	24.5004	157.03	2.68017	0.00060626
-	2:124071733-124090805	8.68987	2.69017	-1.69163	0.00693186
COL12A1	3:80212181-80312375	268.215	68.0774	-1.97814	0.00060626
DECR1	2:124172882-124182569	53.2638	158.761	1.57563	0.00060626
SMYD1	4:85479635-85501396	8.37405	73.1852	3.12755	0.00208499
C21orf62	1:104507529-104508296	1.46485	0	-1.3015	0.00163556
RIMS1	3:81337237-81638081	3.28918	0.621774	-2.40327	0.00060626
GEM	2:125802914-125811572	17.9161	38.3062	1.09632	0.00060626
CTNNA2	4:86948458-87057215	24.9676	12.3345	-1.01735	0.00929195
ADRA1D	4:87863055-87903531	1.37981	2.90131	1.07224	0.0416254
MAVS	4:88059161-88064033	3.6871	8.31196	1.1727	0.0287019
-	1:104962791-104966121	236.165	803.853	1.76714	0.00060626
OSR2	2:127588553-127595208	13.7715	5.11635	-1.4285	0.00060626
SLC4A11	4:88388932-88471731	1.81336	5.90916	1.70429	0.00112797
CHAF1B	1:106039839-106057388	21.9584	10.8667	-1.01487	0.00588464
DYRK1A	1:106538437-106559176	34.6795	93.9262	1.43745	0.00060626
CTHRC1	2:129186769-129190817	40.5912	6.51095	-2.64023	0.00060626
RIMS2	2:129328905-129695917	1.74861	0.276435	-2.66119	0.00060626
ZFPM2	2:130076853-130385801	4.24291	1.87769	-1.17609	0.0166893
ABRA	2:130780628-130786003	2.88616	31.6602	3.45545	0.00060626
SFXN5	4:89290623-89369194	2.76139	0.771883	-1.83894	0.00447145
CYP26B1	4:89675596-89685115	10.7396	1.44872	-2.89009	0.00060626
CSMD3	2:132812343-133381395	1.04569	0.187753	-2.47755	0.00060626
NOV	2:136064123-136069743	10.0712	3.06909	-1.71435	0.00163556
TRPS1	2:134048832-134252747	57.7261	18.0458	-1.67756	0.00060626
EEF1D	2:148453922-148468979	187.544	381.239	1.02347	0.00060626
RHPN1	2:148019430-148043870	3.5392	1.35035	-1.39009	0.0272373
PSCA	2:147859018-147863129	6.9669	1.00932	-2.78714	0.00956341
PTP4A3	2:145841489-145847749	32.7451	85.8551	1.39062	0.00208499
GPR20	2:145753409-145778152	3.30626	10.6665	1.68981	0.00208499
ABCG1	1:108646586-108699943	2.85927	8.22028	1.52354	0.0025171
SLC37A1	1:108800899-108832149	2.34607	6.16233	1.39323	0.0257405
-	1:109034822-109059060	15.5226	6.23889	-1.31501	0.00588464
SIK1	1:109234441-109247196	8.56056	31.1024	1.86125	0.00060626
ST3GAL1	2:141665330-141689879	32.227	11.4245	-1.49614	0.00060626
TG	2:141333053-141469306	0.50329	1.60045	1.66902	0.0174454
DYNLT3	1:112473716-112479027	20.0466	44.2085	1.14097	0.00588464
DMD	1:114233666-114932830	26.4896	182.547	2.78477	0.00060626
BMP5	3:86766921-86825286	9.00441	3.98452	-1.17623	0.00112797
FAM83B	3:87108967-87152729	5.3401	0.787954	-2.76068	0.00163556
KLHL31	3:87554345-87560990	25.4279	284.631	3.48461	0.00060626
GCLC	3:87606763-87624294	18.9969	79.346	2.0624	0.00060626
-	3:87769650-87775821	7.55938	15.9693	1.07896	0.0355595
PDK3	1:117529893-117579804	37.9985	78.5517	1.0477	0.00060626
GSTA3	3:87785841-87793876	17.1995	4.2479	-2.01754	0.00447145
GSTA3	3:87798976-87804665	19.3887	4.12381	-2.23316	0.00112797
-	1:117600674-117611623	1.00777	0.177775	-2.50304	0.0188636
SQLE	2:138265072-138279203	9.28799	1.58254	-2.55313	0.00060626
NDUFB9	2:138071063-138074938	59.813	136.335	1.18863	0.00060626
MYOM2	3:90326787-90400923	62.7772	752.847	3.58404	0.00060626
FER1L6	2:137800983-137872216	0.664667	0.145904	-2.18761	0.0125781
ACOT9	1:117766585-117785247	20.5134	42.8954	1.06426	0.00208499
PHEX	1:118329958-118421519	23.2397	9.26644	-1.3265	0.00060626
KLHL34	1:118607773-118609561	0.583055	7.63608	3.71113	0.00060626
CALB1	2:124187669-124207058	36.579	0.264499	-7.11161	0.00060626
Sox11	3:94137727-94138918	40.3368	15.5217	-1.37781	0.00060626
RPS6KA3	1:119204997-119237983	43.2598	98.2712	1.18374	0.00060626
DEPDC6	2:136280449-136356111	5.46788	20.5321	1.90883	0.00060626
MAP7D2	1:119314258-119348635	10.3973	1.31194	-2.98644	0.00060626
DSCC1	2:136256810-136267623	19.2575	6.10166	-1.65814	0.00060626
PDHA1	1:119705078-119717030	37.9145	89.9895	1.24701	0.00060626
GRHL1	3:96021130-96056953	4.17229	1.548	-1.43044	0.0089377
-	3:96068998-96073205	3.4055	12.4735	1.87292	0.0152838
RRM2	3:96087198-96092245	75.9611	25.3141	-1.58532	0.00060626
KCNF1	3:96578937-96581015	0.710591	5.19044	2.86876	0.00411684
GREB1	3:96906121-96965158	0.906358	0.348003	-1.38098	0.0429858
APOB	3:101880366-101916760	34.4083	0.215674	-7.31776	0.00060626
KLHL29	3:103284323-103640841	5.68596	2.31073	-1.29906	0.00208499
UBXN2A	3:103726225-103743260	9.22477	29.586	1.68133	0.00060626
FKBP1B	3:103866155-103869947	14.1584	34.3136	1.27713	0.0468595
ITSN2	3:103895601-103938672	10.5946	33.76	1.67198	0.00060626
ADGRG2	1:119811747-119834097	14.4585	3.75068	-1.9467	0.00060626
PHKA2	1:119835500-119872605	5.11363	22.6246	2.14547	0.00060626
CAD	3:104164894-104174351	16.7654	4.90876	-1.77206	0.00060626
HADHA	3:104583826-104607643	80.5496	212.649	1.40053	0.00060626
HADHB	3:104607848-104619357	39.7695	122.985	1.62874	0.00060626
-	3:104625523-104632845	0.842706	2.90204	1.78397	0.00060626
ASB9	1:121508254-121521572	4.71961	1.3118	-1.84712	0.0150274
EPHX2	3:104712778-104721569	5.08413	10.4798	1.04354	0.0381249
PBK	3:104781668-104800567	10.8473	4.09519	-1.40534	0.0304988
EGFL6	1:122466940-122507987	306.547	94.1911	-1.70245	0.00060626
FRMPD4	1:122962849-123267815	4.0259	1.37374	-1.5512	0.00060626
STMN4	3:104988421-104996116	2.68203	0.208537	-3.68495	0.00956341
CLCN4	1:124238805-124261503	3.33779	7.01929	1.07243	0.0377227
SHROOM2	1:124420460-124541119	9.62719	3.75151	-1.35964	0.00060626
ZNF395	3:105294829-105304932	5.1267	11.7555	1.19724	0.00060626
PNOC	3:105308182-105311570	0	51.4146	5.7119	0.00060626
FZD3	3:105466096-105513573	2.88006	1.13873	-1.33867	0.0179036
-	3:106804290-106812581	21.0791	5.04033	-2.06422	0.00060626
MCM3	3:107167585-107179385	20.5749	7.45753	-1.46411	0.00060626
PKHD1	3:107230219-107461810	4.80811	0.598193	-3.00679	0.00060626
TFAP2B	3:107846264-107873218	3.59617	0	-2.20043	0.00060626
-	3:108409466-108416996	5.86139	0.265536	-4.46426	0.00989452
-	3:108401538-108406864	107.386	0.424734	-7.98203	0.00163556
MUT	3:108427757-108445290	15.0186	32.2834	1.10404	0.00112797
SHOX	1:129086062-129094361	6.15339	1.43867	-2.09664	0.0184404
SUPT3H	3:108690125-108952089	4.19516	1.4178	-1.56507	0.0420496
ADGRF5	3:109500726-109534703	1.54719	3.80109	1.29676	0.00334545
PLCXD1	1:129423876-129442045	2.72417	8.81177	1.69362	0.00060626
RGN	1:129470050-129482680	93.6681	13.8759	-2.75497	0.00060626
KIAA1211L	1:131760124-131800278	0.805652	0.133191	-2.59666	0.0373452
LYG2	1:131880322-131884663	0.9808	5.62627	2.52015	0.029137
LONRF2	1:132408310-132443622	14.4573	48.663	1.75102	0.00060626
TBC1D8	1:132731876-132781402	5.29921	14.6562	1.46766	0.00060626
SLC9A2	1:133354848-133381741	0.377735	8.09378	4.42137	0.00112797
-	1:139386529-139404977	0.147849	1.0331	2.80478	0.00761656
Edar	1:135819208-135882851	3.18709	0.24185	-3.72005	0.00163556
GAS6	1:136509159-136547639	7.61898	15.9721	1.06788	0.00516793
ADPRHL1	1:136753730-136773443	48.4636	368.254	2.92573	0.00060626
-	1:136782200-136788393	10.2117	47.967	2.23181	0.00060626
CUL4A	1:136854215-136888547	15.6918	32.9929	1.07214	0.00060626
MYO16	1:137442560-137737925	6.50622	14.7427	1.18011	0.00060626
COL4A1	1:138136837-138247249	127.543	425.471	1.73807	0.00060626
COL4A2	1:138247623-138387983	79.737	227.641	1.51344	0.00060626
ITGBL1	1:142614260-142752083	4.09687	9.04238	1.14218	0.0211351
TMTC4	1:143142400-143197059	16.1826	6.81026	-1.24866	0.00060626
FARP1	1:144152282-144334650	17.2662	6.32017	-1.44992	0.00693186
UGGT2	1:145103088-145180354	12.0558	27.1446	1.17094	0.00060626
GPC6	1:145757761-146271071	10.5029	1.54384	-2.7662	0.00060626
SLITRK6	1:149478163-149480686	5.96377	0.634652	-3.23219	0.00060626
-	1:153680831-153685665	56.2058	136.626	1.28144	0.00060626
LMO7	1:154061424-154157924	25.5749	61.7467	1.27163	0.00060626
TBC1D4	1:154275639-154383017	11.993	38.2943	1.67494	0.00060626
PCDH17	1:162755379-162839627	1.52854	0.24013	-2.67026	0.00060626
RGCC	1:165264941-165276995	4.02155	8.69323	1.11214	0.0429858
VWA8	1:165302185-165480795	8.56012	17.1657	1.00383	0.00060626
TSC22D1	1:166717962-166796518	33.249	15.3571	-1.11441	0.00483632
SUCLA2	1:167942414-167962710	37.7091	119.001	1.65798	0.00060626
DHRS12	1:169524418-169555939	1.50364	5.35051	1.83122	0.00060626
-	1:169771125-169787231	0.958425	4.63552	2.27399	0.0434172
SLC25A15	1:169805865-169821444	9.04421	3.99331	-1.17941	0.0125781
-	1:170575658-170618202	0.761636	13.53	4.15091	0.00060626
FREM2	1:170636417-170751330	106.06	34.7252	-1.61082	0.00060626
SMAD9	1:171675465-171701278	6.23844	2.48312	-1.32903	0.0379242
SPG20	1:171922101-171931316	6.48332	15.6891	1.27495	0.00373131
DCLK1	1:172004086-172233561	9.40378	3.25711	-1.52965	0.00112797
KL	1:173504523-173551941	1.49493	0.351003	-2.09053	0.0176405
-	1:173863588-174002319	4.13044	36.9803	3.16239	0.00060626
HSPH1	1:174262981-174286406	15.6307	7.03296	-1.15218	0.0025171
FLT1	1:175084525-175185951	4.95182	15.7506	1.66937	0.00060626
CDK8	1:175874646-175945957	6.24089	3.01856	-1.04789	0.0174454
SGCG	1:176907048-176987992	29.6663	114.628	1.95006	0.00060626
MICU2	1:177658310-177792858	20.4778	68.757	1.74744	0.00060626
GJB6	1:178193452-178195286	8.23187	0.396027	-4.37755	0.00060626
ZC3H12C	1:178905487-178926969	2.29448	9.41778	2.03722	0.00060626
SLC35F2	1:179678151-179696191	3.98964	0.587979	-2.76242	0.002944
MMP27	1:181720809-181729291	6.85921	1.86635	-1.87783	0.00163556
YAP1	1:181878879-181959171	67.9225	27.6808	-1.295	0.00060626
TRPC6	1:182261069-182354066	1.85107	4.25206	1.1998	0.0234667
ENDOD1	1:184706329-184712962	4.62378	12.0331	1.37986	0.0134332
FAT3	1:185616758-185962787	13.6181	5.10564	-1.41536	0.00060626
FAT3	1:185616758-185962787	6.92244	2.65192	-1.38424	0.0279792
NAALAD2	1:186813785-186845023	2.00847	10.8215	2.42973	0.00060626
ME3	1:188071572-188189672	12.3144	25.4656	1.0482	0.00623377
NDUFA9	1:73518013-73537657	57.6031	138.608	1.26679	0.00060626
DCHS1	1:193479077-193522572	17.3913	5.32659	-1.70709	0.00060626
HBG1	1:193716132-193717673	20.0398	0.393987	-5.66857	0.0145263
HBE	1:193727982-193730347	8.05337	0.259273	-4.95705	0.0438468
7	19:6439175-6447413	2.61778	6.44929	1.3008	0.0393282
UQCRH	8:20498969-20500444	159.909	510.582	1.67489	0.00060626
INSIG1	2:7827460-7832977	22.8857	5.6202	-2.02575	0.00060626
ARL6IP5	12:15307477-15317007	52.3046	112.531	1.10531	0.00060626
KCNS2	2:127425704-127427151	7.27939	0.781779	-3.21898	0.00060626
5S_rRNA	2:45053821-45053940	2856.34	6336.14	1.14944	0.0357282
7SK	3:87768166-87768495	101909	223732	1.13449	0.0397621
ND6	MT:16183-16705	557.15	1222.97	1.13426	0.00060626
cytb	MT:13070-16035	602.423	1330.74	1.14339	0.0472055
COX3	MT:9084-12863	6352.35	14933.2	1.23317	0.0351928
Cu	MT:8330-9014	2282.45	4854.39	1.08871	0.0025171
COX1	MT:6644-8258	4288.94	9506.58	1.14831	0.0375482
ND2	MT:5240-6355	313.585	806.87	1.36348	0.00060626
-	MT:2345-3966	8352.26	21066.1	1.33469	0.0131874
-	MT:1296-2272	6891.42	18276.1	1.40709	0.0134332
YBX3	1:77814121-77838124	49.9128	129.614	1.37674	0.00060626
RNASEL	8:5591641-5597555	3.83592	1.65654	-1.2114	0.0259659
HRSP12	2:127267350-127274073	90.1742	18.798	-2.26213	0.00060626
CPZ	4:80746267-80784359	2.82628	9.01288	1.67309	0.00112797
LMOD3	12:15318581-15323735	15.3098	186.542	3.60698	0.00060626
RELT	1:194551972-194555607	3.14097	0.889433	-1.82025	0.034356
PTHrP	1:72580253-72591026	28.3127	8.90553	-1.66867	0.00483632
CD9	1:74509652-74533385	2.46238	31.8989	3.69538	0.00060626
DLG2	1:188459666-189196267	9.40843	3.85636	-1.28671	0.00483632
-	1:176600273-176640839	11.3449	2.91281	-1.96156	0.00060626
MID1	1:124042083-124134384	28.8939	9.49477	-1.60556	0.00060626
SMPX	1:118550326-118558867	13.4151	473.082	5.14017	0.00060626
-	1:98638186-98668892	9.97813	0.754129	-3.72589	0.002944
-	1:87762698-87774452	0	2.03622	1.60228	0.00060626
SFT2D2	1:83510259-83517336	10.4292	4.83313	-1.1096	0.0371276
DPT	1:83312662-83339889	10.1744	44.2003	2.11911	0.00060626
GAP43	1:81680484-81734254	5.32995	1.76027	-1.59833	0.0355595
POPDC2	1:79597188-79606955	9.15467	49.0229	2.42088	0.00060626
COX17	1:79591466-79593419	63.8388	246.909	1.95148	0.00060626
HSD3B2	1:77954028-77969647	0.812673	0.118266	-2.78064	0.0493826
MYF6	1:39927238-39930115	4.71082	18.3974	1.96545	0.00163556
PDZRN4	1:28987764-29234095	9.08797	3.69383	-1.29884	0.00693186
COX6C	2:128069938-128075639	274.696	555.841	1.01684	0.00060626
TERF1	2:117328694-117361786	8.05458	3.54146	-1.18546	0.0125781
C6orf62	2:90230452-90237704	40.1568	81.6149	1.02319	0.00163556
IRX6	11:3356405-3358310	10.3877	0.862534	-3.59016	0.0257405
CDH6	2:69347371-69444035	11.3033	4.35432	-1.37622	0.00208499
CDCP1	2:43644682-43666625	3.60356	0.310594	-3.53632	0.00060626
ABHD5	2:41434127-41462705	2.67138	11.4792	2.10337	0.00112797
-	2:16105775-16110294	12.4107	1.7222	-2.84926	0.00989452
SCN5A	2:5408260-5613834	2.339	1.1103	-1.07494	0.0201644
GLDN	10:8745468-8761869	0.874904	29.7041	5.08539	0.00060626
ART7B	1:193335976-193339544	0.0972103	1.71912	4.14441	0.0468595
GAL7	3:107069508-107071114	0.929176	9.09534	3.2911	0.0314042
LRP11	3:47538736-47606787	5.45753	11.161	1.03214	0.0201644
Epm2a	3:45769622-45811385	3.37929	11.8286	1.80749	0.00060626
PPM1B	3:24761762-24820317	46.6402	98.9234	1.08474	0.00060626
PROKR2	3:11272176-11281262	0.120051	7.01223	5.86815	0.0155588
SUCLG1	4:85721718-85737210	27.8985	69.1553	1.30965	0.00060626
PDGFRL	4:62611320-62630264	14.9582	31.7729	1.08686	0.0114481
ADH6	4:59572340-59590088	5.68567	0.465769	-3.60964	0.0145263
SLC20A2	4:33615578-33700813	13.0111	41.7105	1.68067	0.00060626
NSDHL	4:11231921-11242461	6.79406	2.21312	-1.6182	0.00956341
-	4:10940907-10954814	13.463	31.5972	1.2308	0.00208499
-	4:9508921-9512126	3.41998	15.003	2.13319	0.00060626
SH3BGRL	4:9323046-9333589	81.4168	40.6018	-1.00378	0.0025171
-	4:9265342-9277040	0.627637	11.7097	4.22163	0.00956341
ACRC	4:2169807-2177051	12.9569	5.39163	-1.26493	0.0158679
-	5:49950739-49951437	18.5606	7.00369	-1.40605	0.0416254
SPATA7	5:42319729-42344911	4.55444	12.7545	1.48566	0.0147612
-	5:33754823-33762128	20.4237	57.8434	1.50191	0.00411684
CAPN3	5:24937024-24960748	2.54466	107.526	5.40107	0.00060626
KCNJ11	5:11247847-11250065	3.43841	31.7111	3.20517	0.00060626
BAAT	5:471494-473922	1.39909	0	-1.26249	0.00060626
RAD51	5:950878-957935	16.9419	7.47149	-1.18113	0.0203748
NDUFS8	5:199551-201194	27.7035	66.9748	1.27355	0.00163556
-	7:30994038-30994929	0.570107	9.74335	4.09511	0.0101647
Dab1	8:24753890-24842483	13.3889	3.64339	-1.87769	0.00060626
LDLRAD1	8:24023107-24025375	1.61266	5.65912	1.81114	0.0382968
DCLRE1A	6:27087945-27102495	16.1832	7.05044	-1.19871	0.00060626
TCF7L2	6:26590485-26762220	52.6162	17.8691	-1.55804	0.00060626
-	8:20024057-20026561	16.3494	7.45572	-1.13282	0.0279792
LRRC8D	8:13940034-13942605	6.93685	3.45051	-1.00747	0.046718
MFI2	9:11940275-11956868	6.16594	2.38299	-1.37155	0.00657143
NDUFB8	6:16971566-16974297	60.4602	121.027	1.00127	0.00761656
-	20:12415876-12444994	0.162959	1.46335	3.16669	0.0208772
AURKA	20:12364934-12370702	31.1835	13.7681	-1.17945	0.00373131
CLEC19A	14:8410447-8412755	1.22464	63.8609	5.7045	0.0236734
CAMK2G	6:15124115-15249484	16.1827	45.9244	1.50481	0.00060626
SCARF2	15:10095235-10105935	6.57642	2.70659	-1.28083	0.00334545
-	15:9652896-9659094	0.764213	10.6035	3.79442	0.0498941
ARL4C	7:5654087-5654666	15.1169	4.03262	-1.90638	0.028206
CXCR7	7:4973409-4974504	30.2152	68.551	1.1819	0.00060626
SYNM	10:16360038-16376937	17.1799	49.8253	1.53616	0.00060626
PPDPF	20:9368434-9370742	64.3961	325.182	2.3362	0.00060626
FSCN1	14:4184406-4190617	109.886	29.2164	-1.91115	0.00060626
RSFR	6:8804969-8806179	5.43333	15.5949	1.52117	0.0279792
UBE2B	13:15177673-15182933	17.1226	36.7328	1.10117	0.00516793
LRRTM3	6:6129270-6562977	1.21925	4.68872	1.9432	0.0104982
STARD5	10:11594610-11598855	2.90099	0.701384	-2.04827	0.0161536
UBE2D1	6:4700547-4716284	33.2585	68.257	1.03725	0.00112797
GHITM	6:2595573-2602987	74.4378	167.462	1.16972	0.00060626
-	14:1037359-1043904	425.649	104.158	-2.03089	0.00060626
ALDH1A2	10:6434757-6661741	49.0526	21.4131	-1.19584	0.0353766
MCEE	10:5299492-5303542	6.78008	16.2369	1.2599	0.00516793
C17orf58	18:6962009-6967201	3.13133	11.7501	1.90782	0.00411684
CRABP-I	10:3197349-3210246	143.184	3.11421	-5.52286	0.00060626
Asip	20:1874673-1904718	20.9447	0.820532	-4.67388	0.00860361
TEX2	18:6766319-6786946	16.5823	67.056	2.01572	0.00060626
GLT1D1	15:3704711-3746830	4.1062	1.79734	-1.19194	0.0475982
STOM	17:8422955-8430634	8.39241	23.9464	1.51265	0.00060626
NDUFA8	17:8704355-8706618	24.0578	52.9983	1.13944	0.00373131
TLCD2	19:5360529-5364288	0.569656	2.61939	2.20107	0.0359493
MYL2	15:6028492-6032632	50.8301	120.169	1.24131	0.00060626
SEMA3B	12:3221939-3226152	2.82574	7.35633	1.38036	0.0333006
IDH2	10:19519614-19522933	63.564	170.596	1.4243	0.00060626
LAMB2	12:11545870-11554936	3.12048	7.49086	1.26336	0.00112797
SLMAP	12:8746152-8821988	17.1994	47.1561	1.45508	0.00112797
MUSTN1	12:800690-804117	37.2457	314.394	3.07743	0.00060626
ANGPTL5	1:182045780-182059847	0.666467	2.39061	1.84277	0.0348089
GRIA4	1:180413529-180637210	1.92974	0.272967	-2.82161	0.0120238
SKA3	1:177848352-177857843	9.2609	4.47572	-1.04903	0.04925
ST6GAL2	1:135007543-135053400	36.6283	5.28439	-2.79315	0.00060626
RMDN1	2:122912146-122925502	6.19512	13.9844	1.17462	0.0152838
WWP1	2:122849872-122909935	23.6152	50.8505	1.10655	0.00060626
MAOB	1:110555373-110609289	7.33867	2.49452	-1.55676	0.00060626
NDUFV3	1:108926007-108928938	25.6734	68.0574	1.40648	0.00060626
PCP4	1:107560208-107560977	10.8279	0	-3.56412	0.00826966
AQP4	2:104100789-104109628	0.46561	32.1568	6.10986	0.00447145
-	1:96613959-96650360	7.31234	0.856152	-3.09439	0.00483632
MYOM1	2:100573568-100647380	86.0378	497.832	2.53262	0.00060626
myosin	1:86879997-86923778	23.0265	4.37239	-2.3968	0.00060626
laminin	2:99400292-99499147	13.6733	3.57049	-1.93716	0.00060626
HHLA2	1:86867700-86874706	9.61497	3.82676	-1.32916	0.0309051
ID2	3:95424294-95426233	88.0724	32.574	-1.43497	0.00060626
CASQ2	1:79886016-79916785	95.7058	1251.14	3.70849	0.00060626
COL9A1	3:82230622-82296804	14.0828	1.76163	-2.99895	0.00060626
RAP1GAP	1:77199328-77231946	3.92113	8.76329	1.1602	0.0434172
FHOD3	2:83099423-83462516	18.4628	62.3558	1.7559	0.00060626
CTNND2	2:77784557-78033401	7.75493	3.7359	-1.05366	0.00516793
CD4	1:76687603-76699067	5.02879	0.672329	-2.90297	0.00516793
MSANTD1	4:81642831-81659465	4.37067	0.693511	-2.65586	0.0111403
F13A1	2:65105831-65167267	6.95954	17.8708	1.36054	0.00060626
BVES	3:68268128-68295765	9.63804	52.1348	2.43543	0.00060626
CRMP1A	4:78786908-78831496	8.33824	1.35555	-2.62086	0.00956341
POPDC3	3:68255195-68259535	8.07249	46.8245	2.53618	0.00060626
VWF	1:74338878-74476749	7.67133	19.8163	1.36914	0.00060626
AIM1	3:67545633-67588418	4.03844	0.253888	-3.99153	0.00060626
LGALS3	5:56155602-56157659	4.97096	1.19348	-2.05835	0.042861
PPAR	1:71411619-71442947	9.63086	20.6815	1.1026	0.0025171
SLIT2	4:74557148-74802699	11.7994	5.38961	-1.13046	0.00112797
DCDC2	2:57954206-58013848	5.91156	0.13237	-5.48089	0.00060626
PPP1R36	5:52751905-52779302	0.234383	3.14478	3.74602	0.00060626
GLI3	2:51294121-51492490	20.8081	7.93285	-1.39124	0.00060626
-	5:51845059-51854861	11.5997	31.2186	1.42832	0.00334545
-	5:51448055-51473869	31.3063	171.977	2.45769	0.00163556
-	1:62201005-62210709	0.706434	3.86891	2.4533	0.00060626
IL17RA	1:61750650-61769772	8.4415	3.60815	-1.22624	0.0145263
CLOCK	4:64696006-64717393	5.73563	18.979	1.72638	0.00060626
-	4:62525465-62526047	7.21023	23.6509	1.71378	0.0259659
SERPINA1	5:44825577-44830801	2.88059	0.219371	-3.71492	0.0490834
FYCO1	2:43339785-43363519	10.4349	35.7328	1.77583	0.00060626
MYBPC1	1:55745324-55820855	50.3615	947.863	4.23428	0.00060626
-	2:79536611-79541020	0.215328	3.02076	3.81031	0.0348089
PTPN21	5:42358814-42375595	33.9775	168.265	2.30808	0.00060626
RARB	2:38105960-38419508	31.2651	13.7019	-1.19018	0.00163556
SCRN1	2:34379569-34406233	15.7354	7.08998	-1.15016	0.00728312
GPR39	7:29207876-29285815	2.84857	6.03386	1.08284	0.0386803
CDCA7L	2:30690281-30698829	44.8702	21.0814	-1.08979	0.0025171
HOPX	4:48685348-48688644	3.32386	28.1147	3.08039	0.00060626
TEF	1:49520861-49536052	30.1601	62.8985	1.06039	0.00060626
JUN	8:25245190-25394154	37.8873	103.105	1.44432	0.00060626
-	5:25458304-25463132	58.4172	16.8761	-1.79141	0.00060626
GLIS1	8:23804848-23900621	3.26879	0.129307	-4.65989	0.013734
-	2:36821974-36823446	1.42131	8.54068	2.58712	0.00060626
CPT2	8:23532789-23549121	20.3901	50.3114	1.30302	0.00060626
IRF2	4:38987653-39011877	13.786	28.4707	1.04628	0.00373131
-	7:21704677-21707280	2.2987	30.9199	3.74965	0.00060626
Six2	3:25240526-25243491	17.8589	7.63236	-1.22644	0.046718
GYLTL1B	5:23200236-23205076	5.44906	14.8883	1.4501	0.00208499
CBX2	18:9907402-9915762	2.99639	0.871025	-1.78244	0.0196605
CDC42EP4	18:9283709-9291044	7.7419	3.55576	-1.12253	0.0489495
SS2R	18:9251314-9253596	1.85485	19.1575	3.36854	0.00060626
Sox9	18:9067762-9073622	3.19487	0.697514	-2.19546	0.00112797
ACAN	10:12540335-12583712	8.59029	1.0531	-3.02806	0.00060626
SMARCA5	4:30063267-30084414	16.0943	5.76488	-1.48118	0.0397621
PLIN1	10:12315434-12319628	0.196367	63.6192	8.33977	0.00623377
HOXD4	7:15777578-15779976	3.13984	1.00625	-1.6417	0.0335314
FGFR2	6:30411292-30490016	32.3544	3.69348	-3.13091	0.00060626
GATM	10:10400567-10413630	36.9932	1313.06	5.14953	0.00060626
NQO1	11:18482779-18484568	6.16753	1.54091	-2.00091	0.0194103
NELL2	1:30284795-30405559	51.1655	8.29861	-2.62423	0.00060626
NUB1	2:6187455-6200306	16.4853	44.3954	1.42923	0.00060626
ZNF385B	7:14343681-14477554	6.08761	15.7307	1.36964	0.00060626
FGB	4:19781103-19787443	16.0661	2.24237	-2.84092	0.00060626
CYP24A1	20:12692258-12699688	10.3675	0.119088	-6.4439	0.00516793
PPP1R3A	1:26299343-26325360	4.97754	115.247	4.53315	0.00060626
XIRP1	2:4944067-4977259	54.3101	147.33	1.43976	0.00060626
AGPAT2	17:7737253-7744146	2.69307	15.4114	2.51668	0.00060626
ADRA2A	6:25774428-25775712	7.63426	0.756745	-3.33461	0.00373131
CD151	5:15037217-15068612	14.408	39.8625	1.46816	0.00060626
MYO5A	10:8240551-8332115	14.8996	6.59505	-1.17582	0.00060626
NACAD	2:4003121-4008985	1.98503	0.212517	-3.22351	0.00163556
ATP1B4	4:16402009-16409172	1.51236	117.326	6.27758	0.00060626
MLF1	9:21936182-21948704	15.8458	37.6309	1.24781	0.00411684
BIRC5	3:14764583-14765717	33.7277	15.3375	-1.13687	0.0150274
IAP3	4:15612769-15632841	5.07362	25.5504	2.33226	0.00060626
-	9:21720078-21725253	27.7039	9.66336	-1.51949	0.00060626
COL17A1	6:23670968-23706526	7.70081	0.260051	-4.88815	0.00060626
TENM1	4:15167276-15482153	1.0867	0.392817	-1.46803	0.0293354
TBX2	19:7630832-7638493	9.82093	4.51498	-1.12114	0.0208772
CLDN19	21:6372818-6374893	0.422977	11.6237	4.78035	0.045759
TGM2	20:10714656-10723053	7.73338	27.751	1.84337	0.00060626
CSPG5	2:836596-844877	1.58255	0.241797	-2.71038	0.0414498
ADAL	10:5735056-5743901	9.29699	19.8771	1.09627	0.00657143
Gga.52643	8:7496331-7500393	57.7535	148.191	1.35947	0.00060626
LAMC1	8:7449295-7493463	60.59	127.716	1.07578	0.00060626
LDHA	5:11936823-11942582	71.5834	203.754	1.50913	0.00060626
-	20:10135194-10138155	3.4522	8.62108	1.32035	0.014019
MEIS1	3:10359051-10449924	48.2474	12.7894	-1.9155	0.00060626
-	4:12292621-12293428	21.787	5.89851	-1.88505	0.00588464
PGAM1	6:21893887-21895347	120.298	352.007	1.54899	0.00060626
NAALADL2	9:17795976-17991569	11.389	4.29123	-1.40818	0.00373131
UbI	19:6584722-6586315	220.736	675.026	1.61262	0.00060626
ASS1	17:5881859-5902534	18.9691	5.72736	-1.72771	0.00060626
TPM1	10:3667601-3687521	131.89	1173.12	3.15294	0.00060626
NBL1	21:4764693-4774114	28.3624	66.6892	1.23347	0.00060626
COL6A1	7:6739938-6761011	136.904	505.56	1.88472	0.00060626
CD36	1:11005424-11038504	6.49314	118.433	4.189	0.00060626
EPHB3	9:15437756-15449465	14.8499	5.58796	-1.41006	0.00060626
CHRNB4	10:3103511-3116708	2.71348	0.864815	-1.64968	0.0166893
HSPB7	21:4309856-4311399	0.660487	8.64352	3.71002	0.00516793
-	15:1493333-1494629	15.9508	3.26114	-2.29018	0.00447145
MYH1A	18:433289-451636	6.21467	112.337	4.17602	0.00060626
PYGB	3:4121557-4135789	7.44713	3.41187	-1.12612	0.0176405
JPH2	20:5847926-5855091	12.7898	51.0832	1.99786	0.00060626
ERBB4	7:3031381-3433912	3.91745	10.1961	1.38002	0.00060626
SPON1	5:5838065-6002800	22.2893	6.97977	-1.6751	0.00060626
MYL1	7:2739203-2756780	41.1579	3029.56	6.2018	0.0025171
CYP2H1	6:17129991-17137315	1.33629	0.236671	-2.49728	0.042861
PODXL	1:2987399-3028096	9.24851	20.1245	1.12166	0.00060626
FIBIN	5:3505429-3506994	78.7243	9.88013	-2.99421	0.00060626
DHRS7C	18:93472-103132	2.01577	116.752	5.85597	0.00060626
HSPB1	19:4253517-4255722	44.0198	304.363	2.78957	0.00060626
-	21:2227460-2235534	7.72531	1.03499	-2.89997	0.00112797
SYNPO2L	6:15537986-15569127	8.69943	55.5887	2.6758	0.00060626
RALY	20:1993534-2109517	3.06185	13.1516	2.10276	0.00060626
UBE2G1	19:3157500-3167823	43.197	104.819	1.2789	0.00060626
7	9:11878867-11880012	4.66396	36.5804	2.97145	0.00060626
Ex-FABP	17:501841-504845	2.01873	21.7996	3.43278	0.0025171
C10orf11	6:13474303-13762719	4.36304	1.01041	-2.11039	0.0025171
kcnma1	6:12928165-13365708	5.7104	21.6089	1.91996	0.00060626
FAHD1	14:6042706-6043830	4.29347	12.9347	1.59103	0.0176405
C8orf4	22:2478969-2479900	8.84601	29.0977	1.71781	0.00112797
RCC2	21:122144-128570	48.1436	23.1144	-1.05855	0.0025171
NCAPH	22:2937123-2946362	26.1198	12.1341	-1.10608	0.00208499
NUDT1	14:3075993-3079998	23.1392	10.5603	-1.13169	0.0219379
ECHS1	6:8911996-8913927	26.53	60.519	1.18976	0.00060626
STC2	13:8561503-8571173	5.84825	1.58991	-1.87906	0.0279792
chAnk3	6:8174621-8516386	16.9565	61.9323	1.86885	0.00060626
AFAP1L1	13:7864572-7883261	7.37155	24.9489	1.75893	0.00060626
PFKL	9:3881629-3887092	7.69838	1.98661	-1.95425	0.00060626
KY	9:3188055-3200730	1.11332	9.03105	3.02003	0.00060626
-	5:390378-391322	14.1351	32.468	1.19973	0.0145263
CCLI5	19:4788613-4789702	4.98707	47.5097	3.25196	0.00060626
C8orf22	2:108189926-108193054	3.87739	17.3891	2.16502	0.00060626
5_8S_rRNA	1:100351581-100351734	1498.68	4511.87	1.59003	0.00060626
STRIP2	1:710116-727850	1.16601	8.14082	2.80359	0.00060626
PMP22	18:2287598-2301514	19.8472	179.106	3.17381	0.00060626
C17H9ORF7	17:6926861-6933084	2.8221	0.569968	-2.30781	0.0295792
-	1:127887753-127912171	2.5155	0.674882	-1.89814	0.0288914
PRRX2	17:5655698-5671868	14.7481	1.54865	-3.25145	0.00060626
TSC22D3	4:1770826-1772689	5.03129	32.6861	2.69968	0.00060626
DAG1	12:2441414-2452604	40.3904	96.4417	1.25565	0.00060626
CHST11	1:54494943-54741556	7.24519	0.729399	-3.31224	0.00060626
SAP30L	13:11460980-11472314	15.3425	34.9313	1.18698	0.00060626
kcnma1	6:12928165-13365708	5.22893	13.6567	1.38502	0.0196605
GMPR	2:61611281-61643300	5.89076	55.1405	3.22659	0.00060626
GLIPR2	2:89750649-89775889	37.714	11.7206	-1.68606	0.00060626
RDH10	2:117438974-117467086	8.33044	3.22144	-1.37069	0.00060626
ATF3	3:21184775-21188556	4.30235	19.0316	2.1452	0.00060626
CA3	2:122552714-122568598	0.852418	67.0977	6.29856	0.00060626
TIGAR	1:73271525-73291016	8.6155	18.6858	1.11693	0.00693186
SPEG	7:21638776-21682786	3.98413	13.4519	1.75548	0.0236734
MYOCD	18:780799-815543	1.40418	9.49208	2.757	0.00060626
CCNB3	4:1813108-1815939	29.8141	12.6324	-1.23887	0.00112797
-	2:19421327-19450218	2.78469	6.19964	1.15467	0.002944
SLC38A3	12:3204933-3208668	0.51543	9.29973	4.17334	0.00060626
PERM1	21:2847288-2865854	0.473511	8.90887	4.23377	0.00060626
FKBP12	20:10173342-10175225	124.692	286.178	1.19854	0.00060626
-	1:72202217-72208823	5.9473	25.24	2.0854	0.00112797
RRAGD	3:75065598-75080756	7.66293	21.4716	1.48646	0.00060626
PRKCDBP	7:7694858-7704115	49.136	147.331	1.58421	0.00060626
-	18:7577908-7590495	0.496357	8.90812	4.16567	0.00060626
TCF21	3:55546607-55552571	2.4903	0.217238	-3.51897	0.00060626
BAG2	3:86166587-86175642	10.7929	36.5385	1.75934	0.00060626
C9orf89	12:6621761-6639866	7.32108	32.9806	2.17149	0.00060626
MFAP2	21:4392908-4410649	9.09141	4.09989	-1.14892	0.00554024
KIAA1456	4:64216396-64317827	0.626792	0.135038	-2.21462	0.0341414
TMEM27	1:121292943-121316437	2.42978	0.0484648	-5.64775	0.0267636
SNTA1	20:2580099-2587930	8.55126	46.4137	2.44034	0.00060626
GINS2	11:17098226-17103112	9.24624	2.54525	-1.86106	0.002944
-	5:1592826-1594156	71.1887	187.673	1.3985	0.00060626
NKAIN3	2:113137210-113469039	1.05407	0.276613	-1.93003	0.0269956
NDUFB4	1:79257199-79258833	23.7021	57.3141	1.27387	0.00060626
YPEL1	19:7223117-7249917	3.75331	28.0409	2.9013	0.00060626
TMEM26	6:7974241-7992033	15.2484	4.91347	-1.63384	0.00060626
RMST_9	1:46150800-46150993	9.79865	0	-3.43278	0.00516793
-	1:170503130-170504264	0.908038	4.99402	2.45938	0.0176405
-	1:88859672-88860818	3.13067	0.397191	-2.97857	0.0395814
NDUFV1	5:87692-93802	24.0637	60.4659	1.32927	0.00060626
GPR37	1:21614382-21629956	12.0049	1.51986	-2.98161	0.00060626
AK1	17:4877409-4880796	25.0141	400.651	4.00153	0.00060626
DCUN1D2	1:136728467-136751599	2.60681	7.35694	1.49682	0.00060626
FAM134B	2:75643884-75709051	3.4345	39.7629	3.53325	0.00060626
FBXL7	2:75816853-75986888	11.1649	5.28674	-1.07851	0.00447145
MYL3	2:3420142-3455225	18.4379	204.587	3.47197	0.00060626
PDE6H	1:47824918-47833585	0.275185	2.01246	2.87048	0.00516793
-	10:18665946-18683065	3.55674	1.31434	-1.43622	0.0351928
MYEOV2	9:4724225-4727052	16.3377	36.8416	1.17313	0.00929195
DNAJC28	1:104704803-104707004	4.87866	11.5816	1.24728	0.0393282
KIAA0040	8:7045675-7050533	2.42655	6.00471	1.30719	0.04925
TMEM200C	2:99870109-99872608	3.48992	0.507348	-2.78215	0.002944
CREG1	1:90955205-90960077	6.81655	16.0928	1.2393	0.0025171
KIAA0513	11:17104457-17233182	3.09371	8.6901	1.49004	0.0384678
LIN28B	3:68308554-68388939	1.9945	0.225578	-3.14433	0.00060626
GAS2L3	1:47200247-47214430	3.62697	10.099	1.47737	0.00060626
GRIN2C	18:10769811-10777868	0.475794	1.90272	1.99966	0.0241807
-	3:60435281-60455791	2.11733	144.715	6.09482	0.00060626
RERG	1:62779915-62887409	17.6091	44.7596	1.34587	0.00060626
Fgf9	1:177601062-177635306	2.96795	0.62242	-2.2535	0.00112797
DUSP22	2:66490039-66529407	44.651	100.421	1.1693	0.00060626
MYF5	1:39931916-39937449	1.02189	3.26726	1.67685	0.00411684
BAMBI	2:15230157-15236740	4.42215	1.08674	-2.02474	0.0025171
[2Fe-2S]	11:7596757-7603866	11.3589	37.5788	1.7261	0.00060626
-	18:350874-373463	282.064	1355.03	2.26423	0.00060626
NHSL1	3:53599351-53647508	20.4858	5.25013	-1.9642	0.00060626
MURC	2:88746283-88761395	9.18979	254.308	4.7904	0.00060626
PLN	3:62306227-62441189	5.38675	46.7821	3.11847	0.0429858
PPAPDC1A	6:30060585-30109050	5.46905	0.45419	-3.58992	0.00060626
FITM2	20:5810985-5816101	10.4223	25.2104	1.27434	0.00060626
MAFA	2:148240819-148241680	3.54099	22.43	2.66321	0.00060626
DNAJB9	1:28382859-28392521	3.22241	11.3152	1.81205	0.00060626
FAM47E-STBD1	4:49315134-49316800	3.77459	13.2963	1.81664	0.00112797
-	13:8824619-8863288	3.20815	1.16743	-1.45841	0.0120238
Alx-4	5:21101105-21129959	2.53344	0.364559	-2.79687	0.00112797
ANKRD33B	2:78170627-78211788	0.501222	6.31931	3.65625	0.00060626
LGALSL	3:9612811-9641454	8.39765	96.2054	3.51806	0.00060626
FRMPD3	4:1927709-1944396	1.04664	3.63109	1.79463	0.00060626
MFAP5	1:75420698-75436042	18.1759	63.3089	1.80039	0.00060626
MBNL1	9:22845453-22874966	27.7235	72.0123	1.37713	0.00060626
PERP	3:53805126-53822823	7.93244	0.155587	-5.67197	0.00693186
NTF3	1:74007473-74080555	6.48999	2.77828	-1.22402	0.00623377
CLDN1	9:13417659-13427011	13.6887	6.46919	-1.08133	0.0353766
RHOV	5:23569203-23575558	3.74697	0.143986	-4.70173	0.00373131
CCDC177	5:27240839-27243396	5.44849	2.12367	-1.35929	0.0484805
SLC35D3	3:54193386-54198421	0.137161	1.46667	3.41859	0.0181728
LRTM2	1:61113932-61229536	0.442636	4.97937	3.49177	0.00060626
NLGN1	9:18196757-18471834	3.48462	1.45962	-1.25541	0.0134332
COLEC11	3:93337087-93359378	2.76916	6.84183	1.30493	0.00623377
EMILIN3	20:5314291-5324952	10.8514	4.53216	-1.2596	0.00060626
-	8:19926773-19931855	0.524782	3.22472	2.61938	0.0348089
OTUD1	2:17237192-17240043	2.0802	12.8201	2.62362	0.00060626
CXCL12	6:18559507-18577315	11.1643	44.6883	2.001	0.00060626
XPNPEP2	4:1617015-1621171	2.87252	0.183576	-3.96786	0.0128934
PLCD4	7:21980709-21988531	1.06867	5.15224	2.26939	0.00112797
PCBD1	6:11185501-11212954	16.803	5.73385	-1.55115	0.0104982
-	14:8611060-8624762	3.18652	8.20221	1.36403	0.0309051
SCEL	1:153268786-153321083	4.86701	0.183631	-4.72816	0.00163556
LYPD6B	7:34342480-34374375	2.05842	0.186753	-3.46233	0.0206092
LGI2	4:73182368-73204135	5.1059	2.31686	-1.13999	0.00516793
SETD3	5:47783077-47906765	11.9638	28.2744	1.24083	0.00060626
EMC6	19:6626226-6640365	13.6017	31.8096	1.22567	0.0463683
CIDEA	2:97144111-97156128	4.14792	23.8958	2.5263	0.00060626
Metazoa_SRP	5:57588687-57588986	255.604	119.96	-1.09136	0.00929195
KIAA1644	1:69422919-69502176	3.27682	0.226563	-3.85432	0.00060626
C10orf71	6:18217068-18221637	11.2792	118.249	3.39009	0.00060626
USMG5	6:23133667-23148454	21.6701	54.5231	1.33116	0.0161536
KBTBD3	1:180363213-180372172	0.864971	2.03662	1.23545	0.0251932
GPR27	12:16280537-16282735	15.3251	6.56235	-1.22361	0.00516793
CHST14	5:873372-875881	42.5517	16.0547	-1.40622	0.00060626
RBM38	20:11959015-11971950	21.6557	96.7518	2.15954	0.00060626
PTN	1:57819051-57871230	32.1571	8.95184	-1.84488	0.00060626
RSPO2	2:131277174-131326213	11.3488	1.21801	-3.21994	0.00060626
ALDOC	19:5734739-5737598	137.749	430.133	1.64274	0.00060626
-	12:11575287-11580696	2.80906	8.20991	1.54728	0.00373131
SATB2	7:10290249-10495774	2.46086	0.850333	-1.53306	0.0174454
-	1:4017315-4127906	3.08238	19.7693	2.68115	0.00060626
RUNX2	3:108988859-109073478	4.76208	0.455711	-3.3854	0.00060626
HIC1	19:5520665-5524129	28.1009	11.3016	-1.31409	0.00060626
-	12:3126675-3130439	11.4582	4.17298	-1.45722	0.0101647
OSR1	3:100695797-100697672	55.1421	19.402	-1.50695	0.00060626
-	2:3866214-3870767	1.29616	0	-1.19922	0.00060626
RGS5	8:3673352-3680425	4.66305	17.3776	1.89788	0.00060626
-	2:19359571-19376473	1.07044	4.28716	2.00182	0.002944
KCNH2	2:326976-336833	1.02145	4.39986	2.10684	0.00728312
SPON2	4:84441719-84468575	3.57728	16.5398	2.20901	0.00060626
DBN1	13:9478587-9483755	39.1035	6.55626	-2.57635	0.00060626
SMAD6	10:18171487-18201886	5.11623	2.41807	-1.08123	0.0229617
AASDHPPT	1:180327475-180354874	1.13535	2.65589	1.22606	0.0330945
NDUFC2	1:192061272-192064192	10.0084	27.0547	1.43468	0.00373131
PTX3	9:22173836-22221855	4.84378	0.983621	-2.29996	0.00112797
-	10:13512458-13559688	19.2484	6.56197	-1.55254	0.0134332
PXYLP1	9:6327526-6377838	9.4264	2.68655	-1.81095	0.00060626
CHCHD10	15:7969261-7970528	15.4536	69.0501	2.1597	0.00060626
C1QTNF1	1:51283693-51289313	5.60164	12.1684	1.11922	0.00334545
KCNK5	3:28548397-28582219	8.86783	2.55956	-1.79269	0.00060626
ANGPT4	20:10237436-10245306	2.45854	5.72902	1.22048	0.014019
CIDEC	11:17844834-17846138	0.721991	4.20365	2.54159	0.0364167
MBNL2	1:144576578-144648440	5.61447	12.6269	1.16928	0.034356
ANKRD22	6:18712067-18734090	1.0058	0.208578	-2.26969	0.0482953
TFEC	1:25227677-25293992	1.94625	0.327593	-2.57072	0.00447145
U5	8:19663190-19663305	481.512	0	-8.91442	0.00060626
KLF13	10:5072622-5098236	1.38869	10.735	2.95052	0.00060626
NDUFA4	2:26144941-26148789	140.869	463.589	1.71849	0.00060626
HDHD1	1:125868712-125932063	2.03494	4.84269	1.25082	0.00761656
ALX1	1:41746968-41769781	1.40916	0	-1.26853	0.00060626
AMER3	9:2036681-2039627	7.05111	2.52937	-1.47908	0.00623377
-	17:8664889-8688816	3.55807	0.862533	-2.04444	0.0461925
DKK2	4:37660751-37716303	22.172	3.01484	-2.87858	0.00060626
SPHKAP	9:9051425-9119137	0.570029	0.068848	-3.04955	0.0353766
WNT7B	1:70917809-71014077	1.14424	0.20379	-2.48924	0.0108071
TMEM182	1:133408226-133435369	20.8551	107.784	2.36966	0.00060626
RYBP	12:16380860-16415135	9.09229	3.99472	-1.18655	0.00334545
MSRB3	1:33949838-34029987	10.4069	53.7785	2.36948	0.00060626
OCC-1	1:54142066-54158684	4.97102	22.1267	2.15417	0.00060626
