# Supplementary material for: Integrated Analysis of Long Non-coding RNAs (LncRNAs) and mRNA Expression Profiles Reveals the Potential Role of LncRNAs in Skeletal Muscle Development of the Chicken
Source: Front Physiol. 2017 Jan 9;7:687. doi: 10.3389/fphys.2016.00687 (PMC5220077; doi:10.3389/fphys.2016.00687)
Supplement: Supplementary file 5 [file Table5.XLSX]

## Sheet: mRNA E11 vs P1
Table S5. Differential expression analysis of mRNAs in E11 chicken compared with D1 chicken.
Gene	Locus	Value(E11)	Value(D1)	log2(fold change)	q value
NFU1	22:93938-105343	30.1893	154.309	2.35371	0.000453389
FAM195A	14:13563685-13566890	22.3127	84.338	1.91832	0.000453389
WFIKKN1	14:13557653-13560150	3.45317	0.115046	-4.90763	0.0401824
LAMTOR3	4:59731643-59735861	12.913	35.5652	1.46164	0.00333661
NRBP2	2:148759824-148774588	3.2234	7.56385	1.23054	0.0307907
GFPT1	22:109340-137149	36.2904	10.8978	-1.73555	0.000453389
ANTXR1	22:148115-238186	36.7735	9.37208	-1.97222	0.000453389
TRIM7.1	16:177446-186760	2.01535	31.6361	3.97247	0.000453389
PLP1	4:1977380-1981476	0.747587	10.073	3.7521	0.00616347
PCNA	22:334051-336642	97.283	28.8948	-1.75138	0.000453389
KLF3	4:69141180-69164821	4.33595	8.88123	1.03441	0.0213185
-	16:16220-33713	1.20246	24.2044	4.33121	0.000453389
RASSF2	22:413641-425903	45.0887	4.51614	-3.3196	0.000453389
CRMP2A	22:460056-501407	68.5555	28.7197	-1.25523	0.000453389
HEATR1	3:37025128-37060227	13.9111	6.07407	-1.1955	0.00333661
CDCA2	22:805746-813900	8.82508	1.60036	-2.46321	0.000453389
DOCK5	22:836601-892298	7.22522	3.04416	-1.247	0.00983766
NEFL	22:944237-949102	5.33965	2.04758	-1.38282	0.0438513
GAS7	18:180810-285185	19.8554	44.9063	1.17739	0.00464758
DUSP28	9:2183673-2204182	2.20473	19.6064	3.15265	0.000453389
CHMP7	22:1256815-1265197	12.8279	29.0366	1.17859	0.00616347
NUP160	5:117889-133597	11.6765	5.25683	-1.15134	0.0169001
RHOBTB2	22:1277203-1295625	3.96917	1.3131	-1.59586	0.0191855
PGM2	4:69402510-69426500	11.6185	4.37394	-1.40942	0.00687513
-	21:162037-170418	13.1971	116.038	3.1363	0.000453389
FANCA	11:18225501-18257747	1.09751	0.149494	-2.87607	0.00875736
CDH3	11:18310976-18316940	4.79388	0.199039	-4.59007	0.00184944
CDH1	11:18317571-18326276	8.75966	0.0544531	-7.32972	0.0452526
DNAJC11	21:536663-551506	20.5915	51.1131	1.31164	0.00152761
CHTF8	11:18358801-18360418	7.55616	0.699148	-3.43398	0.00414052
KLHL21	21:561500-569683	8.0085	50.5014	2.65672	0.000453389
PSMD7	11:18520345-18526403	70.3553	162.555	1.20819	0.00359944
RNF207	21:629997-638932	1.83418	8.7963	2.26176	0.000453389
MYO7A	1:192356566-192453329	3.54365	0.579657	-2.61196	0.000453389
TSKU	1:192620178-192621237	33.3936	10.2329	-1.70636	0.00215483
PLA2G15	11:69376-88589	8.77328	38.0789	2.1178	0.000453389
SMPD3	11:143379-253087	6.09618	0.173587	-5.13417	0.000453389
HYAL1	12:1406253-1408151	3.13083	8.92623	1.5115	0.0163751
WNT11	1:193074479-193100754	24.8467	2.45913	-3.33684	0.000453389
NDUFA2	13:392986-394389	18.7969	81.7932	2.12149	0.00304476
APCDD1	2:98186704-98213801	28.3134	3.86516	-2.87289	0.000453389
PSD2	13:640009-686154	3.03217	0.7543	-2.00714	0.00359944
KARS	11:19308373-19322126	73.2026	149.469	1.02988	0.0211933
ADAT1	11:19322211-19342909	5.52869	17.0269	1.6228	0.00152761
-	11:19363499-19369931	19.7398	6.19311	-1.67237	0.00152761
ANGPTL2	17:10290286-10360101	15.8957	51.0949	1.68454	0.000453389
-	19:299177-309503	6.42429	2.30183	-1.48075	0.00640795
LMX1B	17:10059277-10152878	10.7821	0.803997	-3.7453	0.00215483
PFDN1	13:928206-957649	87.0373	280.351	1.68753	0.000453389
HBEGF	13:961552-967753	1.34873	6.94242	2.36384	0.0372452
MVB12B	17:9963552-10012275	8.58214	18.9028	1.13919	0.00464758
-	18:381894-399588	20.2023	2794.55	7.11195	0.000453389
TP73	21:944196-973178	2.90759	0.363279	-3.00067	0.00897376
SCAI	17:9528668-9559142	12.1851	5.15701	-1.24052	0.00937082
OLFML2A	17:9510604-9520359	7.69515	30.5898	1.99103	0.000453389
DRC7	11:505951-519504	0.119283	0.878048	2.87991	0.0169001
ELN	19:785548-804855	8.21928	86.445	3.3947	0.000453389
PSMB7	17:9374896-9394545	99.0313	211.778	1.0966	0.00593206
NEK6	17:9344200-9374148	77.4547	26.9993	-1.52043	0.000453389
CALN1	19:955426-1061274	7.07904	0	-3.01418	0.000453389
FGFR3	4:82973160-83026374	9.97917	1.18579	-3.07308	0.000453389
AUTS2	19:1349135-1372581	18.6395	3.64319	-2.35509	0.000453389
PANK4	21:1435526-1466358	3.65761	11.8214	1.69243	0.000453389
-	19:2527340-2617445	9.64473	30.5651	1.66407	0.00119451
ARMC8	9:14116-74216	14.2551	32.6946	1.19758	0.00464758
COQ9	11:566403-572627	14.0873	142.177	3.33522	0.000453389
STRBP	17:8901302-8952072	10.7383	3.97323	-1.43439	0.00640795
PLCH2	21:1471394-1504374	2.03879	0.755637	-1.43195	0.037811
PPP2R3A	9:99928-140754	16.2004	44.3598	1.45323	0.000453389
PCCB	9:168284-325098	17.5475	64.1523	1.87024	0.00359944
PEX10	21:1552284-1555875	19.8092	39.7166	1.00357	0.0294483
SLC25A1	15:15733-25425	21.4825	4.51789	-2.24944	0.000453389
PPARGC1B	13:7721192-7730501	0.674461	4.76912	2.82192	0.000453389
ARHGEF37	13:7763329-7774372	0.124396	1.62623	3.70852	0.00152761
NLRC5	11:630962-662588	0.494548	2.38814	2.2717	0.00491356
GABRD	21:1849379-1856932	1.22389	0.226106	-2.43641	0.0326055
TMEM52	21:1907153-1910578	1.98319	43.3053	4.44865	0.000453389
SNAP29	15:74361-83428	7.31831	32.3917	2.14604	0.000453389
CPNE2	11:665608-694761	6.97826	1.09999	-2.66538	0.00517705
RBL1	20:626684-647924	16.4836	4.07849	-2.01493	0.000453389
GNB1	21:1951814-1963516	101.158	49.0822	-1.04334	0.022412
LHX6	17:8724588-8732994	0.890095	4.35825	2.29172	0.0330666
RSPRY1	11:725082-748442	6.88424	3.1664	-1.12045	0.0169001
CLK3	10:1974015-1982145	8.54162	18.6979	1.1303	0.0176514
SLC35E2B	21:2005951-2014741	21.1045	9.7964	-1.10723	0.00937082
COX10	18:2569644-2666638	4.94686	23.8331	2.26838	0.000453389
HIC2	15:231309-299936	28.2047	4.75124	-2.56956	0.000453389
SEMA7A	10:2032640-2055582	5.4606	13.6168	1.31826	0.00304476
ADRA1B	13:7334920-7350963	1.41425	7.27531	2.36297	0.00852529
YDJC	15:353465-366947	11.1204	3.08661	-1.84911	0.015445
RANBP10	11:784792-842281	3.95076	9.60942	1.28232	0.00184944
GSN	17:8409619-8422622	95.1511	192.407	1.01587	0.0309074
TNNC1	12:538818-544257	645.422	2354.17	1.8669	0.000453389
IRF1	13:16213205-16217341	0.805789	3.78624	2.23229	0.0409952
-	21:2087345-2109467	19.3728	7.9405	-1.28673	0.00757965
SSU72	21:2119811-2141828	18.1202	47.9146	1.40287	0.00119451
PTTG1	13:7160403-7162582	23.4596	4.78305	-2.29418	0.00333661
RAB40B	18:3340421-3363541	2.12178	5.76994	1.44328	0.0327775
AURKAIP1	21:2236358-2238940	32.3675	68.6141	1.08396	0.0160047
ATP2A3	19:3274475-3308472	2.21739	5.27811	1.25116	0.0263233
C5	17:8319162-8342836	1.95989	0.289822	-2.75753	0.00491356
NT5DC2	12:590127-663481	26.488	67.5089	1.34974	0.0158333
MRPL40	15:653951-656024	40.9399	125.328	1.61413	0.000453389
DVL1	21:2297829-2331951	6.07378	12.4261	1.03271	0.0132011
CDC45	15:664119-676502	14.3725	3.14058	-2.19421	0.000453389
CUTA	17:8281400-8286435	2.67988	14.4573	2.43155	0.00593206
UTS2R	18:3633807-3634956	2.09522	12.8469	2.61625	0.00359944
MIS12	19:3415544-3416177	5.95656	0.5923	-3.33008	0.0400372
2016-09-09	18:3760264-3808645	59.3881	16.0449	-1.88806	0.000453389
SLC22A7	3:15326573-15340830	1.59489	0	-1.37567	0.000453389
ATP10B	13:7040656-7094574	0.592043	0.137604	-2.10518	0.0213185
PTPN9	10:2181147-2186049	7.80778	3.15405	-1.30771	0.0298071
RPAIN	19:3434143-3436600	2.11821	8.54696	2.01257	0.0293013
PRKAB2	8:4269071-4275923	5.15075	28.7517	2.48079	0.000453389
GABRA1	13:6533384-6575415	0.475662	8.84492	4.21684	0.000453389
MPI	10:1899171-1902577	7.42362	15.5418	1.06596	0.0329044
UBAC1	17:8154245-8170074	15.7468	56.858	1.85231	0.000453389
CCNG1	13:6077745-6083323	32.373	85.8154	1.40644	0.000453389
LZTS1	22:1561513-1572900	3.65664	0.332931	-3.45722	0.0231168
CD276	10:1749545-1760710	7.27141	2.0073	-1.85698	0.000453389
DGKD	9:728830-786491	7.10354	17.3615	1.28928	0.000837026
MAT2B	13:6045906-6061172	14.1751	37.8407	1.41658	0.00119451
TENM2	13:4187412-4738485	1.69058	0.616826	-1.45458	0.010505
CEP250	20:1399118-1433067	4.72747	1.92774	-1.29416	0.00937082
ADPGK	10:1225044-1235745	8.46509	3.05113	-1.47218	0.0123868
HECTD2	6:19338973-19374354	1.77081	8.96522	2.33993	0.000453389
-	11:1064190-1067062	1.60969	5.55234	1.78632	0.0459777
Myl2	19:3752430-3773359	236.9	2668.14	3.49349	0.000453389
UQCC	20:1458017-1559445	8.18238	20.3694	1.31581	0.00687513
JMJD6	18:4222670-4233797	4.0034	8.48846	1.08428	0.0253749
FAM13C	6:89348-133958	0.198008	2.29163	3.53274	0.037811
SH2B2	19:4115481-4124260	0.746572	5.12706	2.77978	0.00184944
ROGDI	14:14417772-14429013	5.42251	18.9228	1.80309	0.0125785
ST6GALNAC1	18:4268715-4280192	1.24018	0.271248	-2.19287	0.0321934
-	13:4098317-4105100	0.991252	7.26849	2.87433	0.000453389
GRID1	6:1135082-1444647	2.80322	0.303662	-3.20655	0.000453389
AMY2A	8:41569-46009	1.47263	0.1744	-3.07792	0.0447127
-	19:4176615-4178279	1.73206	0	-1.44999	0.000453389
NTNG1	8:820830-960453	11.0993	1.53193	-2.85704	0.000453389
VAV3	8:987128-1134223	6.31883	1.81357	-1.80083	0.00593206
SLIT3	13:3574864-4046215	19.0896	8.32067	-1.19801	0.00807889
SPDL1	13:3495327-3519105	13.471	3.50018	-1.94436	0.000453389
SH3BGR	1:107392916-107418544	37.7112	161.041	2.09436	0.000453389
MDH2	19:4285317-4293888	56.0068	559.338	3.32005	0.000453389
PMPCA	17:7884106-7889675	19.9304	53.8727	1.43458	0.000453389
-	14:14463125-14480479	31.7296	2.42429	-3.71019	0.000453389
TMEM120A	19:4304086-4327912	2.88787	30.7751	3.41368	0.0380918
LDB3	6:1874619-1984490	27.0497	918.996	5.08638	0.000453389
PKM	10:1071515-1106648	17.441	403.893	4.53342	0.000453389
-	21:2679189-2699394	2.52828	7.83536	1.63185	0.00438998
MMRN2	6:2083109-2101710	13.7024	45.586	1.73416	0.000453389
CAPN15	14:13435468-13447895	3.97849	1.80183	-1.14276	0.0430456
-	6:2134546-2155479	44.251	135.114	1.6104	0.000453389
COMT	15:1027923-1042008	37.761	93.82	1.313	0.00119451
GPRC5B	14:14687363-14754407	23.7166	55.5335	1.22746	0.0202952
AHCY	20:1601527-1862123	141.775	54.4201	-1.38139	0.0397664
NDUFB6	14:13393594-13395738	34.2948	329.903	3.26598	0.000453389
AGRN	21:2708870-2772320	7.45766	3.61385	-1.04519	0.0396101
C15H22ORF25	15:1254452-1271124	7.36286	25.2063	1.77544	0.000453389
TAF15	19:4346497-4364703	30.5604	9.29961	-1.71642	0.00152761
MYO9A	10:899893-1036065	20.9295	4.04081	-2.37283	0.000453389
DOCK2	13:3332165-3492561	2.4038	1.03514	-1.21549	0.0430456
-	6:2260606-2277212	21.7882	79.0883	1.85992	0.000453389
GPSM2	8:1303356-1337925	18.6429	4.50442	-2.04922	0.0240937
TPPP3	11:1213865-1215689	10.6611	98.2307	3.20382	0.000453389
RANBP1	15:1300824-1308189	117.652	24.4743	-2.26519	0.00593206
-	18:4530722-4546873	5.40046	0.0491202	-6.78062	0.0167354
SEC14L5	14:13330124-13358238	1.11691	4.8299	2.11248	0.000837026
C18H17ORF106	18:4555817-4558418	5.29178	0.564289	-3.22925	0.0280005
AP3B2	10:863777-874957	1.74254	0.393212	-2.14781	0.018422
-	10:836911-863717	0.77485	0.127086	-2.60811	0.0234059
HS6ST1	9:1075333-1241140	44.8038	17.5979	-1.34822	0.00304476
ACOX1	18:4559815-4577808	14.0213	35.3085	1.33239	0.000453389
PLEKHB2	9:1740425-1751264	9.02871	21.407	1.24549	0.00333661
UNC45B	19:4463009-4471724	21.9103	52.2823	1.25471	0.00215483
ARHGEF4	9:1798574-1837534	3.35076	8.16468	1.28491	0.00937082
FHOD1	11:1336784-1351404	0.123994	2.55385	4.36433	0.000837026
FBRSL1	15:1547557-1855522	16.9755	8.43529	-1.00894	0.0232722
LHX9	8:2269655-2279402	3.04668	0	-2.01674	0.000453389
SAMD11	21:2919060-2959863	7.7538	1.91819	-2.01516	0.00541821
GALNT9	15:2342101-2458959	3.4316	0.323842	-3.40552	0.00464758
CISH	12:1831237-1832110	2.88112	36.3184	3.656	0.000453389
ETF1	13:2158825-2184873	44.3844	88.8982	1.0021	0.0195505
KLHL6	9:2069218-2087633	0.586274	2.65828	2.18085	0.0172971
OGDHL	6:2354180-2403305	4.52686	0.234336	-4.27186	0.000453389
NOC4L	15:2557168-2567628	21.7389	7.51049	-1.5333	0.000453389
KLHL24	9:2102435-2111626	13.1697	184.795	3.81063	0.000453389
TMEM200A	3:57238295-57239765	33.1971	7.00409	-2.24479	0.000453389
MAPKAPK3	12:1840587-1881857	11.0016	96.9078	3.13891	0.000453389
CRB1	8:2476867-2538304	2.16165	0.325963	-2.72935	0.00388654
HIBCH	7:135530-168113	23.5813	162.823	2.78759	0.000453389
SLC38A7	11:1461222-1465272	7.58907	2.71627	-1.48229	0.0211933
GOT2	11:1467001-1476920	30.3897	175.572	2.53041	0.000453389
GDF8	7:195699-201192	17.5827	35.5423	1.01538	0.0404718
ASPM	8:2593759-2625649	37.0585	3.99424	-3.21381	0.000453389
DNAH3	14:14983211-15045881	0.697167	1.61995	1.21638	0.0290138
NRG3	6:2926343-3201956	1.48508	5.04764	1.76507	0.0244518
HSPA9	13:2134784-2156387	99.4045	305.582	1.62017	0.000453389
RBM15B	12:2215170-2217030	12.4559	5.64108	-1.14278	0.0299777
NOTCH1	17:7809849-7842342	17.9231	7.55097	-1.24709	0.00119451
GBAS	19:4852009-4866040	55.0043	342.179	2.63714	0.000453389
PSPH	19:4870121-4880847	9.22943	46.3285	2.32759	0.000453389
ULK1	15:2622865-2693253	3.93739	24.7827	2.65402	0.000453389
EGFL7	17:7745151-7755257	4.31481	13.0167	1.593	0.00438998
C10ORF58	6:3872163-3880487	8.12705	42.9182	2.40079	0.000453389
-	8:2641141-2673492	8.36827	22.1318	1.40312	0.000837026
KCNT2	8:2684297-2791265	1.00524	0.306002	-1.71593	0.0484389
SIL1	13:1869522-1957797	3.14003	9.36896	1.57711	0.00918743
SEC11A	10:501206-510372	55.5243	25.5467	-1.11999	0.00937082
MTSS1L	11:1695688-1703743	8.0499	2.90896	-1.46847	0.0129964
GPR157	21:3252440-3261217	2.20315	7.49953	1.76724	0.0121847
-	10:434179-444155	4.48644	0.791034	-2.50376	0.0306136
MAT1A	6:3915003-3932026	43.9614	6.30807	-2.80097	0.000453389
ALPK3	10:380305-419904	19.6432	189.22	3.26797	0.000453389
PHKG1	19:4896317-4901236	13.6792	114.173	3.06116	0.000453389
RNF123	12:2342129-2385611	6.80963	18.6778	1.45568	0.00276155
PAIP2	13:1813946-1819364	65.919	172.669	1.38925	0.000837026
UQCRC2	14:15085439-15096857	75.9396	591.307	2.96098	0.000453389
CHCHD2	19:4902070-4904224	216.096	1658.71	2.94032	0.000453389
SLC23A1	13:1808717-1812108	2.56685	0.0990717	-4.69538	0.0452526
OLFM1	17:7609612-7627804	45.9272	10.5716	-2.11916	0.000453389
UBA7	12:2427450-2434824	3.97971	1.55621	-1.35463	0.0193473
-	10:380305-419904	1.73419	16.6255	3.26106	0.0424015
DNAJC18	13:1788283-1799938	29.1177	72.9081	1.32418	0.000837026
-	14:13602619-13612307	3.8867	0.827353	-2.23197	0.0156242
RGS2	8:3555675-3558786	5.98384	23.5743	1.97807	0.000453389
CFAP70	14:13072678-13096024	0.194793	0.909556	2.22322	0.0425203
COL3A1	7:571199-611944	525.489	1436.14	1.45046	0.0281758
ARAP3	13:1308095-1324899	2.20023	4.86874	1.14589	0.0304532
RGS4	8:3667315-3672669	1.13331	12.3233	3.44278	0.000453389
RIMBP2	15:3219107-3322455	9.48368	32.5001	1.77692	0.000453389
MSS51	14:13069509-13072168	0.135038	3.67676	4.767	0.0406161
PCOLCE2	9:10037452-10060212	1.23114	26.95	4.45222	0.000453389
LRRC75A	19:5084354-5129148	16.4546	4.89681	-1.74858	0.0148488
RBP7	21:3590984-3592942	9.10179	252.892	4.79623	0.000453389
-	6:4591324-4620591	1.04552	33.8535	5.017	0.000453389
FAM171B	7:1259820-1290809	8.12516	2.25497	-1.84929	0.00184944
PLS1	9:9975583-10013804	2.5551	0.484865	-2.39773	0.0266674
ATR	9:9939142-9975137	10.0593	2.94668	-1.77137	0.000453389
TMEM132D	15:3532963-3685616	1.57723	0.20561	-2.9394	0.0129964
GRPEL2	13:7857095-7861941	15.5001	55.8534	1.84936	0.000453389
PDPR	11:1775733-1793123	4.60146	20.0055	2.12023	0.000453389
VAV2	17:7049743-7148021	11.9199	5.2007	-1.1966	0.0117547
DNAJC9	6:4691407-4694526	40.7658	14.8106	-1.46073	0.00119451
CISD1	6:4716455-4723609	7.66676	61.957	3.01458	0.00119451
LINGO1	10:2330706-2332566	13.0056	81.8527	2.6539	0.000453389
MYO1C	19:5202769-5253511	14.6382	59.1548	2.01476	0.000453389
TMEM132C	15:3796425-3975370	6.53252	0.640287	-3.35085	0.000453389
UAP1	8:3803238-3807691	6.49961	13.5836	1.06344	0.0499541
KIF1B	21:3639973-3713856	46.4906	117.611	1.33901	0.00359944
SLC16A3	18:4840924-4844689	2.47508	37.1938	3.90951	0.000453389
GK5	9:9877216-9898347	3.12369	10.3873	1.7335	0.00119451
AKAP7	3:56878363-56949970	8.11472	18.1616	1.16227	0.0117547
UHMK1	8:3809069-3821391	4.92164	13.9291	1.50089	0.00184944
TMEM132B	15:4260706-4396975	3.96641	0.56446	-2.81289	0.000837026
-	8:3822029-3852986	4.06237	8.37927	1.0445	0.0336485
RFWD3	11:1852349-1876487	1.24279	0.348396	-1.83479	0.0185935
-	8:3972198-3975333	31.1582	255.559	3.03597	0.000453389
PITPNA	19:5277410-5294910	37.2334	88.8403	1.25462	0.00276155
MAP2	7:2460243-2525374	6.90629	1.59783	-2.1118	0.000453389
PGD	21:3719438-3729173	42.8775	20.9908	-1.03046	0.0132011
SLC43A2	19:5305961-5329691	5.55018	32.9325	2.56891	0.000453389
STK10	13:8133601-8180065	6.99522	14.2	1.02145	0.0123868
GPS1	18:4938643-4950119	8.82339	19.8646	1.17079	0.00517705
SCARF1	19:5331520-5336684	1.99423	4.76312	1.25607	0.0354359
SH3PXD2B	13:8184041-8248330	21.6141	8.43452	-1.35759	0.00388654
RILP	19:5337344-5341403	1.44124	5.97059	2.05057	0.0109124
CTNNA3	6:6129270-6562977	0.836879	8.17254	3.28769	0.00897376
CFDP1	11:1970807-2023641	8.98974	4.03462	-1.15585	0.0178439
SARDH	17:7026159-7045384	16.6577	1.15278	-3.85299	0.000453389
ACADL	7:2715470-2729321	48.8169	696.61	3.8349	0.000453389
-	6:7193398-7214239	3.62159	1.49114	-1.2802	0.0408519
ENPP1	3:56656446-56707127	3.1671	15.5651	2.29708	0.000453389
TRAIP	12:2549853-2567887	6.5633	0.512079	-3.67998	0.000453389
MYL1	7:2739203-2756780	366.479	4724.44	3.68834	0.00215483
CTGF	3:56638963-56641934	14.9478	79.5799	2.41247	0.000453389
ETFA	10:2858653-2989154	14.3971	94.7271	2.718	0.000453389
ADAMTSL2	17:6972900-6991273	2.748	6.31995	1.20153	0.0343542
DNER	9:9405231-9525036	1.95256	0.146895	-3.73251	0.0235805
SPHKAP	9:9051425-9119137	0.62825	0.0623941	-3.33186	0.0433332
RTKN2	6:7670731-7703464	5.5314	1.649	-1.74605	0.00640795
SERPINF2	19:5394484-5400909	0.325671	2.0464	2.6516	0.0185935
PHGDH	8:4233644-4236981	14.7332	1.61103	-3.19301	0.000453389
UBE2Q2	10:2999036-3025274	30.4558	66.2359	1.1209	0.00593206
CA10	18:5124019-5286048	3.98231	0.362567	-3.45728	0.000453389
NUP93	11:2038583-2104274	17.2159	6.40777	-1.42584	0.00388654
SERPINF1	19:5404105-5410958	60.218	135.221	1.16705	0.00541821
MKL2	14:716483-759450	15.9536	43.3945	1.44363	0.000453389
ADAMTS13	17:6906388-6925818	1.09168	4.47255	2.03455	0.00152761
STXBP4	18:5811035-5877279	8.47768	2.03282	-2.06018	0.00757965
HLF	18:5880923-5910644	9.17303	32.2765	1.81501	0.000453389
RPA1	19:5418177-5439677	25.3141	12.1526	-1.05867	0.0123868
RHOBTB1	6:8116442-8138753	6.43058	2.82094	-1.18877	0.0380918
SLC34A1	13:9448663-9452500	7.62345	0	-3.10827	0.000453389
CDK1	6:8142504-8170935	113.508	9.95391	-3.51139	0.000453389
PARN	14:791608-826239	23.483	10.9835	-1.09628	0.00852529
FAM83D	20:4159057-4165656	7.10701	0.855867	-3.05378	0.00215483
PCTP	18:5995686-6004315	1.89969	5.17166	1.44487	0.0401824
PROSC	22:2189694-2193856	20.5768	53.8015	1.38663	0.000453389
PINK1	21:4897970-4906221	4.3885	11.4254	1.38045	0.00304476
DNAH10	15:4855483-4908313	1.66174	0.115225	-3.85017	0.000453389
C11H16ORF70	11:2386803-2414580	8.97197	21.1455	1.23686	0.0204764
SCPEP1	18:6267874-6278615	16.6762	5.96834	-1.48238	0.00184944
EIF4EBP1	22:2245548-2249847	186.16	901.159	2.27524	0.000453389
POLDIP2	19:5623982-5633359	12.7786	29.9261	1.22767	0.00215483
TCTN2	15:4924303-4932839	10.2377	4.77615	-1.09997	0.0372452
RAB11FIP4	18:6282873-6369966	12.018	1.76267	-2.76935	0.000453389
KIF20A	13:9368382-9397065	31.827	3.20311	-3.31271	0.000453389
DNAJA4	10:3237427-3243990	12.1465	182.459	3.90897	0.000453389
PPAPDC1B	22:2282969-2285701	4.78472	1.43133	-1.74107	0.0441357
SUZ12	18:6561636-6578817	20.533	10.1257	-1.01992	0.0225773
CHUK	6:8827167-8850022	11.0986	25.8129	1.21771	0.00687513
ATAD5	18:6596438-6612865	11.2195	2.94255	-1.93087	0.000453389
IDH3A	10:3278741-3288427	35.4235	559.788	3.9821	0.000453389
FGFR1	22:2331114-2345392	31.6615	14.5918	-1.11757	0.00569102
RILPL1	15:4956024-4976849	33.3852	126.198	1.91841	0.000453389
FMO3	8:4792392-4800086	8.32064	27.432	1.72109	0.00215483
OSGIN1	11:2590159-2594660	2.35234	13.6711	2.53896	0.000453389
PRRX1	8:4818201-4849737	40.5141	9.87827	-2.03609	0.000453389
SETD8	15:4986360-4990790	28.9998	83.289	1.52208	0.000453389
DAPK2	10:3366147-3406151	16.7323	42.2808	1.33737	0.00830038
GBGT1	17:6830388-6837593	1.17942	5.39523	2.19361	0.0024642
ACSS2	20:2985489-3016730	7.72354	33.7799	2.12883	0.000453389
ESRP2	11:2732926-2776480	7.66962	0	-3.11597	0.000453389
SPTB	5:142306-159206	11.1445	27.6391	1.31038	0.000453389
RYR3	5:29439523-29623554	3.37577	46.3846	3.78036	0.000453389
RHOT1	18:6624342-6648431	11.8933	42.8572	1.84938	0.000453389
AIMP2	14:974576-976558	24.6855	69.3026	1.48924	0.000453389
SOGA1	20:3027212-3045691	16.7496	6.30982	-1.40846	0.000453389
FAM160A2	1:193623760-193630360	1.99352	5.60378	1.49108	0.0109124
MPHOSPH9	15:5053459-5077681	3.93235	1.75045	-1.16767	0.0437141
PTPRT	20:3189961-3615919	10.0488	2.87636	-1.80471	0.000453389
PBX1A	8:5190326-5294154	26.7415	11.1089	-1.26737	0.0407497
PMS2	14:977557-989310	12.7857	5.37647	-1.2498	0.00712798
PLEKHM2	21:4202007-4221119	10.0753	24.4049	1.27634	0.00184944
-	1:6582222-6603252	5.28927	0.618692	-3.09578	0.000453389
SFRP1	22:2563994-2574099	33.1354	4.31262	-2.94174	0.000453389
BARD1	7:4154099-4197932	4.65711	0.649686	-2.84162	0.000837026
TSC1	17:6723917-6741651	16.4717	43.2995	1.39436	0.000453389
MYBL2	20:3952513-3969262	17.8848	3.76003	-2.24992	0.000453389
TECPR1	14:1110684-1129680	4.17091	10.7381	1.3643	0.00359944
PECAM1	18:6825945-6842734	37.9048	216.233	2.51213	0.000453389
TPM1	10:3667601-3687521	29.5421	776.021	4.71525	0.0119683
CEP95	18:6870497-6883021	9.08661	2.82783	-1.68405	0.00438998
MTG1	6:8915714-8918077	2.80541	9.00517	1.68254	0.0352797
ARHGAP40	20:4036300-4076622	12.0566	4.15871	-1.53562	0.000837026
ABCA12	7:4209984-4288793	0.703641	0.11031	-2.67327	0.0163751
fn1	7:4333467-4382817	284.15	120.218	-1.241	0.0373872
KPNA2	18:6953317-6958961	76.6988	5.46723	-3.81032	0.000453389
chAnk1	22:2614340-2660633	1.74742	10.5309	2.59133	0.000453389
SARM1	19:5646182-5651342	3.34221	0.383221	-3.12456	0.0293013
AKTIP	11:4456386-4469147	4.93308	12.0987	1.29429	0.022059
FEN1	5:245201-247884	23.0549	4.6643	-2.30534	0.000453389
MYRF	5:254168-276875	3.19411	0.803199	-1.99159	0.00712798
FAM20C	14:1725487-1777183	20.7089	6.93574	-1.57813	0.0024642
-	10:3925575-3927300	1.62209	5.18667	1.67695	0.0246373
ATAD1	6:9132222-9180808	17.6663	42.3893	1.26269	0.0102906
GAS2	5:2976244-3055068	30.1068	3.93376	-2.93611	0.000453389
GLUL	8:5614756-5623685	9.56969	61.3061	2.67949	0.000453389
DUSP1	13:8380375-8384764	1.20908	29.7518	4.621	0.000453389
PLAT	22:2707355-2718786	2.43619	7.34739	1.5926	0.00830038
C21H1ORF144	21:4372844-4385290	11.2325	31.6613	1.49504	0.000453389
EMC3	12:2749643-2799644	14.3695	42.0328	1.54851	0.0316804
SALL1	11:5418070-5433815	3.67186	0.126826	-4.85559	0.000837026
ANO5	5:2760044-2792484	27.7752	82.2806	1.56675	0.000453389
A1CF	6:9326195-9353691	3.30821	0.0442924	-6.22285	0.0337814
NKD1	11:5725576-5829415	18.048	4.71049	-1.93789	0.000837026
NELL1	5:2243249-2526700	1.39002	0.133818	-3.37676	0.0255136
SUN1	14:2145768-2174349	9.87729	24.3701	1.30293	0.000453389
PPAPDC3	17:6149890-6158730	0.5204	15.496	4.89613	0.000837026
BNIP2	10:4876779-4886390	24.4941	64.4833	1.39649	0.000453389
OTUD7A	10:5011022-5044596	3.51322	34.6092	3.30029	0.000453389
PRKG1	6:9373494-9764290	19.6538	76.6919	1.96426	0.000453389
UBE2F	7:4527553-4590262	33.1443	76.2265	1.20153	0.00359944
CYFIP2	13:10683471-10727449	3.40943	0.86173	-1.98422	0.000453389
RAMP1	7:4591384-4595864	5.80265	25.7049	2.14726	0.000453389
IFT81	15:5368867-5424559	9.99395	4.40462	-1.18204	0.017486
c-src	20:5420257-5426885	3.82152	0.962732	-1.98894	0.0290138
MID2	4:1703059-1742346	2.47266	5.92132	1.25986	0.0499541
LRRFIP1	7:4611640-4662295	19.1617	137.692	2.84514	0.000453389
TIMD4	13:10789087-10803683	1.68233	0.331265	-2.3444	0.0382118
ERCC6L	4:1647893-1651700	9.31245	0.812755	-3.51827	0.000453389
SGCD	13:10842857-11150740	20.6534	137.516	2.73515	0.000453389
DBNDD2	20:5446692-5453177	11.0452	96.9435	3.13373	0.000453389
COL6A3	7:4752830-4805577	41.5594	142.879	1.78155	0.00215483
MYPN	6:10082496-10124832	4.79494	190.243	5.31019	0.000453389
APBA2	10:5356026-5394968	10.5275	1.12061	-3.23181	0.000453389
BCORL1	4:1570165-1583614	1.31464	2.99465	1.18772	0.0434821
IQCA1	7:5014358-5099806	0.344839	1.59483	2.20941	0.0169001
AIFM1	4:1555731-1567433	30.3094	94.4614	1.63996	0.000453389
PHKB	11:6992609-7061529	23.3159	115.603	2.30979	0.000453389
CAMKK2	15:5432307-5444715	7.6631	3.34753	-1.19483	0.0193473
TPM1	10:3667601-3687521	126.466	1682.46	3.73375	0.00184944
AXIN2	18:7895217-7917904	9.28017	4.43998	-1.0636	0.0213185
E2F8	5:1710070-1846316	9.12483	1.59292	-2.51812	0.000453389
-	8:6070281-6084211	2.08664	0.183994	-3.50345	0.00414052
CAPZB	21:4679336-4732155	33.6738	165.774	2.29952	0.000453389
DNA2	6:10199220-10232760	7.99629	1.69491	-2.23812	0.0313656
MINOS1	21:4740499-4754491	92.4238	502.641	2.44319	0.000453389
CSRP3	5:1699236-1709220	10.7261	279.75	4.70494	0.000453389
GPR146	14:2320567-2331815	3.82936	25.1578	2.71583	0.000453389
NETO2	11:7152633-7168824	2.05709	0.373694	-2.46067	0.0218649
FNBP1	17:5732997-5792450	24.178	78.2285	1.694	0.000453389
CHRNA7	10:6156716-6199170	2.28004	0.783476	-1.5411	0.0239209
LRRC38	21:5217682-5230938	1.17709	7.04145	2.58065	0.00541821
DHCR7	5:1673769-1680338	10.7851	4.56714	-1.23967	0.0160047
ITM2A	4:1447784-1456762	99.4002	298.052	1.58424	0.000453389
YWHAB	20:5585811-5600234	105.82	51.8737	-1.02854	0.0144391
C9orf78	17:5704874-5709563	17.5662	43.6307	1.31254	0.00593206
GPT2	11:7219525-7234742	29.484	5.09635	-2.5324	0.000453389
CCNB2	10:6313606-6321500	37.0994	4.11508	-3.1724	0.000453389
NPHS2	8:6115622-6121916	5.2142	0	-2.63557	0.000453389
GAA	14:2583592-2593176	1.42298	5.53074	1.95855	0.00757965
MAFK	14:2602064-2603983	5.50056	21.4456	1.96303	0.0140486
KIF4A	4:1248685-1265752	40.3955	3.31733	-3.6061	0.000453389
TRMU	1:15520695-15532337	6.67124	13.3444	1.00021	0.0303177
WIPI1	18:8091452-8126800	18.3479	37.2028	1.0198	0.0172971
SERINC3	20:5740429-5755903	4.22822	17.8549	2.0782	0.0235805
HK1	6:10469530-10496298	29.9758	90.4917	1.59399	0.000453389
MAD1L1	14:2753016-3070937	14.8309	5.99566	-1.30662	0.00438998
ORAI1	15:5574192-5584055	3.73663	22.7978	2.60908	0.00215483
SLC6A4	19:6201883-6214012	1.22173	4.15306	1.76525	0.0231168
MORN3	15:5585815-5594140	0.807681	23.7137	4.87579	0.000837026
B4GALNT4	5:1572181-1591429	11.7037	1.20396	-3.2811	0.000453389
DHRS3	21:5316085-5340991	19.2	3.63558	-2.40085	0.000453389
TSPAN15	6:10506235-10517767	1.25007	5.90534	2.24001	0.00414052
RALGPS2	8:6281611-6391581	45.211	12.5671	-1.84702	0.000453389
cdermo-1	7:6156610-6186495	38.2881	2.286	-4.066	0.000453389
HNF4alpha	20:5763172-5777781	2.87408	0	-1.95385	0.000453389
ANGPTL1	8:6281611-6391581	78.151	13.4545	-2.53817	0.000453389
VPS13D	21:5349162-5448582	8.82426	23.5949	1.41893	0.000837026
-	3:44679917-44701209	2.20768	0.140251	-3.97645	0.0121847
TTYH3	14:3242658-3274038	78.8537	20.3778	-1.95218	0.000453389
MYLK3	11:7284404-7304607	2.35108	17.5161	2.89728	0.000453389
C20H20ORF111	20:5837978-5845069	8.64272	22.3201	1.36879	0.0160047
-	18:8165775-8226132	2.01851	20.8998	3.37213	0.000453389
MCU	6:10837379-10850789	37.0341	120.94	1.70737	0.000453389
MRPL21	5:1434906-1445810	17.3832	37.1689	1.0964	0.0398918
WDR66	15:5691073-5704256	0.153039	1.05208	2.78128	0.017486
PYGO1	10:7427933-7435865	9.46692	3.17353	-1.5768	0.0128168
MAP2K6	18:8260525-8295962	9.72226	24.6017	1.33939	0.00897376
DYX1C1	10:7444549-7452475	3.89513	14.2307	1.86926	0.000837026
MLXIP	15:5749502-5768970	20.366	58.3027	1.5174	0.000453389
CARD11	14:3426897-3466182	5.34833	0.972244	-2.4597	0.000453389
CCPG1	10:7454664-7480656	10.4699	38.1998	1.86731	0.00152761
SPECC1	19:6346041-6424981	23.115	73.8995	1.67674	0.000453389
TTC19	19:6449078-6462281	10.1648	27.0162	1.41025	0.0142517
SDK1	14:3522006-3875659	8.09305	3.54774	-1.18979	0.00712798
PIGB	10:7454664-7480656	5.9337	15.2237	1.35931	0.0276802
SHCBP1	11:7351097-7365112	11.1588	2.66616	-2.06534	0.00119451
SLC13A3	20:5895585-5918161	41.4699	0.282927	-7.19549	0.000453389
SDK2	18:9295297-9337253	7.20661	1.47847	-2.28521	0.000453389
CRAT	17:5496165-5505914	11.4872	234.817	4.35344	0.000453389
CLIP1	15:5810439-5862422	20.3142	93.3147	2.19961	0.000453389
C11H19ORF12	11:7881514-7895959	14.5234	29.2007	1.00763	0.0294483
DOLPP1	17:5477915-5490687	15.5694	5.80057	-1.42444	0.0142517
PAPPA2	8:6756097-6827450	1.27846	0.281605	-2.18265	0.0355917
FAM73B	17:5458245-5472221	2.28951	13.5852	2.56893	0.000453389
CENPV	19:6575680-6578835	7.30383	51.9943	2.83163	0.000453389
EYA2	20:6012483-6104467	27.6356	7.17958	-1.94456	0.000453389
KNTC1	15:5903365-5940908	13.6755	1.87411	-2.86732	0.00276155
CASC5	5:920666-948755	16.9892	1.49247	-3.50884	0.000453389
MMD2	14:4031929-4034734	1.35787	8.54835	2.6543	0.00593206
PPTC7	15:5949728-5967621	8.64234	67.0603	2.95597	0.000453389
SGPL1	6:11114346-11184726	11.0764	5.51049	-1.00724	0.0372452
CACYBP	8:7076888-7085828	23.0277	49.6208	1.10757	0.0185935
DPY19L3	11:9258356-9284701	12.3811	4.88879	-1.34059	0.00640795
FAM214A	10:8193074-8224905	17.3158	36.1675	1.0626	0.00830038
PHYHD1	17:5394146-5399935	5.90292	2.20092	-1.42332	0.0424015
LRRC8A	17:5305567-5310846	13.1009	33.4206	1.35108	0.000837026
SULF2	20:6263028-6319814	54.9793	26.9598	-1.02808	0.0144391
AR	4:429899-473927	1.63749	7.0462	2.10536	0.000453389
ZBTB37	8:7382137-7387189	18.5838	40.8408	1.13597	0.0100705
CUX2	15:6068671-6089862	0.752675	0.155032	-2.27946	0.0403478
EDA2R	4:360636-369568	1.95405	9.28145	2.24788	0.00491356
CCBL1	17:5284709-5289952	1.772	8.37064	2.23996	0.00569102
SH2B3	15:6102035-6113781	1.08777	3.35795	1.62621	0.0386589
P2RX5	19:6626226-6640365	4.74286	24.4974	2.3688	0.000453389
NPL	8:7411850-7421087	22.484	9.98625	-1.17088	0.0303177
-	5:911236-915085	4.08744	17.2615	2.07829	0.000453389
-	6:11375532-11501581	4.62611	1.57001	-1.55903	0.0429388
ASPA	19:6701147-6709317	8.78369	2.29639	-1.93546	0.00119451
ATRIP	12:3279855-3290698	5.59098	2.50501	-1.15828	0.033381
IVD	5:797510-813243	17.5095	45.1138	1.36543	0.000453389
MAPK6	10:8418111-8446458	45.9299	171.098	1.89731	0.000453389
TDRD12	11:9402910-9424291	1.01452	0.218764	-2.21335	0.0459777
C15ORF23	5:792318-797351	34.2375	3.65797	-3.22646	0.000453389
ZC4H2	4:48269-56854	16.312	5.97872	-1.44802	0.0380918
M2.	14:4438734-4439760	1.12855	4.78611	2.08439	0.0204764
ULK2	19:6807396-6843139	18.4771	47.3594	1.35791	0.00119451
CLIC2	4:1801656-1806508	3.88796	13.3587	1.78069	0.00119451
MAP2K3	14:4489592-4502734	3.88035	14.072	1.85856	0.00304476
TMOD2	10:8537028-8567174	3.36312	1.11533	-1.59233	0.0234059
EPHB2	21:5941758-6038880	33.9798	15.19	-1.16155	0.00438998
OBSCN	2:2080438-2253956	17.685	421.348	4.57441	0.000453389
DHRS7B	14:4530041-4539465	7.40523	43.808	2.56458	0.000453389
SCG3	10:8596069-8621388	20.7512	2.4707	-3.07021	0.000453389
ODF2	17:5110455-5128457	23.1709	10.9225	-1.08501	0.00757965
-	14:4573629-4643475	32.8371	14.1626	-1.21324	0.00304476
PTGES2	17:5104161-5110262	19.3405	80.6378	2.05983	0.000453389
TNFAIP8L3	10:8648403-8687755	21.842	4.58649	-2.25164	0.0024642
PLCB2	5:665317-702105	1.84304	4.02186	1.12578	0.0418172
H2AFY2	6:11556861-11568617	36.3284	1.38377	-4.71442	0.000453389
PHKA1	4:1841835-1857989	3.304	57.8151	4.12916	0.000453389
PPIF	6:11813048-11820969	8.99252	54.2719	2.59341	0.000453389
FAM129A	8:7933907-7992849	57.3951	21.4242	-1.42169	0.00152761
RHPN2	11:9471252-9488757	2.52372	0.7735	-1.70608	0.0316804
-	14:4723398-4734133	8.9066	19.0652	1.09799	0.0117547
RNF2	8:8022598-8029763	8.28574	3.75725	-1.14095	0.0232722
Fe	21:6364516-6370549	22.8283	10.9238	-1.06335	0.0178439
COPS3	14:4738322-4748886	32.5566	65.8062	1.01527	0.0158333
CCNDBP1	20:7055329-7062553	8.57201	17.6716	1.04373	0.0372452
RPH3A	15:6429257-6443243	0.305941	1.7295	2.49903	0.0258558
SEMA6D	10:9404672-9419492	29.6433	89.4659	1.59363	0.000453389
TIMM10	5:16312072-16327147	8.13919	25.8466	1.66702	0.00735842
-	17:5016758-5075578	32.7878	7.28489	-2.17018	0.000453389
LRP3	11:9541801-9565159	6.03174	16.5278	1.45425	0.00276155
-	15:6476768-6477853	2.16154	7.70079	1.83295	0.0195505
RASD1	14:4778982-4780829	0.795206	5.40876	2.7659	0.00276155
ISCU	15:6514990-6518217	15.9878	37.9272	1.24626	0.00276155
PHACTR3	20:7082080-7177518	1.51656	0.259066	-2.54941	0.0202952
PEMT	14:4786109-4823511	8.62782	18.0009	1.061	0.0225773
GTSE1	1:15509091-15520120	13.84	1.31583	-3.39479	0.000453389
COL4A4	9:8788721-8851270	0.582078	2.04708	1.81428	0.0163751
DUT	10:9639941-9649503	30.2932	10.0524	-1.59145	0.000453389
GPI	11:10450874-10471700	97.8365	336.952	1.7841	0.000453389
TIMM8A	4:2018001-2029644	8.30717	22.6018	1.44401	0.0271878
NYAP2	9:8228459-8351304	0.322643	0.959946	1.57302	0.0400372
DLG5	6:12817241-12866350	15.6955	7.28363	-1.10762	0.00388654
ALKBH5	14:5030593-5045572	7.44201	19.6279	1.39914	0.00215483
ZNF503	6:14134964-14137931	3.84762	0.89857	-2.09826	0.0193473
VDAC2	6:14411230-14417212	102.723	616.394	2.58509	0.000453389
MIEF2	14:5069731-5074014	1.71559	7.39932	2.10869	0.00119451
DUPD1	6:14456095-14541652	1.97556	36.6836	4.2148	0.0176514
DRP2	4:2035985-2044107	0.16866	1.84876	3.45436	0.00569102
ACAD9	12:5186795-5234534	75.9747	1334.34	4.13446	0.000453389
CENPI	4:2058473-2072715	5.30668	0.647275	-3.03536	0.000453389
ACACB	15:6650608-6669926	0.321535	28.7974	6.48482	0.000453389
SMARCC1	2:771100-833143	58.4911	16.7119	-1.80734	0.000453389
MAP4K4	1:132936572-133084109	53.5181	26.2594	-1.02719	0.00961737
CDHR5	5:582969-596206	2.26733	0	-1.70811	0.000453389
ST6GALNAC4	17:4870176-4871635	2.2644	7.21151	1.67117	0.0336485
MPP1	4:2104398-2118953	13.3123	39.5238	1.56996	0.000453389
NUP210	12:5607157-5660512	4.21892	12.3746	1.55244	0.000453389
SLC25A25	17:4797149-4819726	5.2332	16.0898	1.62038	0.00304476
CDH4	20:7702267-8001028	4.85742	13.534	1.47833	0.000453389
PRG4	8:9975768-9981576	0.226757	3.07733	3.76246	0.0337814
RRAD	11:10672969-10676978	5.87627	25.258	2.10377	0.000453389
AMY1A	8:10001374-10007677	7.84933	129.338	4.04243	0.000453389
-	6:15465025-15479995	13.294	2.81413	-2.24001	0.000453389
COL11A1	8:10153021-10288846	143.496	39.4408	-1.86325	0.000453389
MRPL16	5:489303-491033	10.0475	31.0184	1.62629	0.00491356
FAM188B	2:973901-1049561	6.43612	2.85498	-1.17271	0.0107021
S1PR1	8:10616089-10617229	8.94768	27.7498	1.63289	0.000837026
-	12:6453844-6563101	10.8661	31.6154	1.54079	0.000453389
CCDC79	11:10800309-10814201	2.71176	0.269743	-3.32957	0.00616347
CACNA1H	14:5230049-5338554	4.62377	0.4733	-3.28824	0.000453389
MYOZ1	6:15579531-15591960	8.62252	1270.63	7.20322	0.000453389
FGD3	12:6695374-6799774	24.9035	5.98755	-2.05631	0.000453389
PAX3	9:7357517-7422566	0.780024	0.0926837	-3.07313	0.00852529
EPHA4	9:7111078-7201192	10.4505	1.27613	-3.03373	0.000453389
SOX8	14:5739427-5742818	14.3012	3.49665	-2.03209	0.000453389
BEAN1	11:10927994-10964663	23.6975	6.73669	-1.81462	0.00152761
CDH11	11:11582883-11662192	157.939	21.7767	-2.85851	0.000453389
DBT	8:10851932-10864943	15.9624	64.6048	2.01697	0.000453389
LRRC39	8:10868845-10883493	5.80816	65.134	3.48726	0.000453389
TBX4	19:7588092-7610720	4.223	0.563786	-2.90505	0.00852529
-	14:5951622-5964734	2.4268	0.57155	-2.08611	0.0160047
KLHL40	2:1999757-2009597	11.7119	125.976	3.4271	0.000453389
HHATL	2:2014407-2026554	10.1712	64.5233	2.66533	0.000453389
CHTF18	14:5968996-5982205	6.80707	1.79235	-1.92518	0.00359944
TKT	12:6937216-6960127	42.5774	7.39262	-2.52593	0.000453389
CLSTN2	9:5566976-5861817	16.4549	1.16664	-3.81808	0.000453389
CDH8	11:12288496-12432361	1.9448	0.402279	-2.27335	0.0132011
ADAMTS18	11:13255161-13323250	4.6278	1.91286	-1.2746	0.0222258
-	6:15922042-15977706	4.27242	11.8598	1.47296	0.00215483
CA4	19:8096014-8104574	0.426043	34.293	6.33077	0.000453389
CHDH	12:7206944-7220366	23.0414	3.56942	-2.69047	0.000453389
NARFL	14:6016180-6027849	5.75961	15.7422	1.4506	0.00517705
MRPS22	9:5359653-5364543	16.0347	51.9389	1.69562	0.000453389
HAGH	14:6034217-6042404	9.7112	23.6099	1.28167	0.0234059
CACNA2D3	12:7310502-7722064	3.882	0.307087	-3.66008	0.000453389
AGL	8:11017202-11051067	24.7001	322.674	3.70749	0.000453389
BCO1	11:14922968-14936617	1.71771	16.8876	3.2974	0.000453389
ERC2	12:8028014-8344033	3.15992	1.02943	-1.61805	0.0180412
PALMD	8:11063861-11128777	34.7769	89.4356	1.36272	0.00215483
MYL3	2:3420142-3455225	66.4029	3351.13	5.65726	0.000453389
HELLS	6:16040531-16060443	30.9751	3.69444	-3.06768	0.000453389
SDR42E1	11:15197529-15199845	3.03731	7.51911	1.30777	0.0425203
RPL3L	14:6122543-6129901	0.204631	30.0938	7.2003	0.0304532
NDUFB10	14:6130747-6132664	68.4857	674.926	3.30085	0.000453389
HSD17B2	11:15211743-15220427	2.07868	13.5013	2.69936	0.000453389
PNAT10	11:15257512-15262027	58.2307	3.16898	-4.19969	0.000453389
PTH1R	2:3560823-3688454	22.3553	1.34966	-4.04995	0.000453389
CDH13	11:15430488-15845338	26.7566	96.9825	1.85783	0.000453389
ITGB1BP2	4:2236497-2242236	7.97023	44.0379	2.46605	0.000453389
IL17RD	12:8535419-8595065	30.7146	4.43339	-2.79244	0.000453389
HNF1B	19:8643565-8661541	1.27893	0	-1.18836	0.000453389
NONO	4:2247041-2260811	126.799	51.7541	-1.29279	0.0024642
DPYD	8:11522077-11839939	7.0644	2.35211	-1.58661	0.000837026
KIAA1671	15:6968227-6991911	5.65417	15.0611	1.41344	0.0024642
TLL2	6:16142743-16223667	10.2696	0.512408	-4.32495	0.000453389
DYNLL2	19:8691043-8697672	20.9808	66.9138	1.67323	0.000453389
ASB14	12:8627513-8635443	0.200269	12.0404	5.90979	0.00184944
MYO18B	15:7048111-7093354	4.22509	41.9122	3.31032	0.000453389
MICAL2	5:7466933-7519456	9.43111	26.6797	1.50024	0.000837026
ST6GAL1	9:4744220-4774365	2.99446	28.05	3.22763	0.000453389
DKK3	5:7580063-7602305	53.4384	22.7816	-1.23001	0.00569102
ADIPOQ	9:4729435-4731573	1.19084	134.253	6.81683	0.000453389
MRPS23	19:8751273-8753292	32.2298	74.72	1.2131	0.00757965
HCCS	8:12277188-12284555	18.4501	78.7063	2.09285	0.000453389
AKAP1	19:8971726-8983198	30.1223	168.504	2.48388	0.000453389
TBRG4	2:3989631-3999814	3.631	7.85732	1.11367	0.0214817
Slc9a3r2	14:6225635-6253593	11.6947	24.0702	1.04139	0.0138255
ARSI	13:12503422-12507422	2.40177	0.240131	-3.3222	0.0156242
COL9A3	20:8689082-8720874	12.6019	3.02934	-2.05657	0.000837026
CEP152	10:9845555-9867396	7.29858	3.04364	-1.26182	0.00541821
CRHR2	2:4196305-4292028	5.08027	14.6214	1.52511	0.000837026
ADM	5:8423160-8425797	3.63434	11.3347	1.64098	0.00983766
KSR1	19:9131389-9186283	8.34437	25.6722	1.62133	0.000453389
ABHD6	12:8930168-8940409	2.17792	7.75347	1.8319	0.00333661
HIF1AN	6:16960304-16971331	7.71255	18.3774	1.25265	0.00276155
IP6K2	12:8964185-8971788	17.0801	45.9656	1.42824	0.000453389
HSCB	15:7691059-7703313	12.0105	39.8094	1.72881	0.00215483
CELSR3	12:9012887-9036163	1.0621	0.339241	-1.64653	0.0389153
-	4:2414189-2415740	0.840407	6.73187	3.00185	0.0144391
COX4I1	11:17077533-17081626	177.058	1650.8	3.22087	0.000453389
-	11:17066582-17075234	0	12.255	3.72846	0.000453389
FARP2	9:4513594-4567863	10.592	4.32683	-1.2916	0.00782422
UQCRC1	12:9046000-9054965	53.7002	538.274	3.32534	0.000453389
ABCG2	6:17103310-17116408	6.87478	24.1734	1.81403	0.000453389
COL20A1	20:9169384-9212722	44.7677	11.4575	-1.96617	0.000453389
CHRNA4	20:9218844-9237447	3.39882	0.492897	-2.78568	0.0163751
ZNRF3	15:7788956-7795744	6.3466	2.45252	-1.37172	0.0313656
KREMEN1	15:7808410-7819197	23.5965	9.74958	-1.27516	0.00897376
2016-09-02	9:4480808-4499952	59.2481	6.74119	-3.13569	0.000453389
COL7A1	12:9064404-9086938	0.989506	0.131226	-2.91466	0.00464758
BCAR3	8:12762343-12811978	3.5547	14.7685	2.05472	0.000453389
DLG3	4:2452008-2508018	4.32385	1.12346	-1.94437	0.00152761
EF1A	20:9348413-9360272	37.2197	1320.85	5.14925	0.000453389
CLUH	19:9468366-9499413	17.335	99.9725	2.52784	0.000453389
PITX1	13:14934287-14940878	11.1159	2.1713	-2.35599	0.0280005
RAP1GAP2	19:9525770-9567750	0.803648	5.2807	2.71609	0.000837026
-	2:4706212-4774487	11.0325	27.4322	1.31412	0.000453389
PXDNL	20:9382941-9424831	16.8581	3.25902	-2.37093	0.000453389
SCUBE2	5:8927056-8961764	3.55435	0.907029	-1.97037	0.00937082
-	4:2883212-2895243	2.99525	32.6388	3.44584	0.000453389
RAB7A	12:9122967-9127706	50.6317	130.902	1.37038	0.000453389
SQSTM1	13:12782158-12786548	5.6415	80.1741	3.82899	0.000453389
TMEM9B	5:8996887-9006070	15.857	36.7975	1.21449	0.00491356
MTF2	8:12939655-12962759	28.1821	13.8031	-1.02978	0.0193473
-	5:9059013-9172816	14.8007	7.20456	-1.03868	0.0160047
PLS3	4:2928841-2973294	88.339	38.7207	-1.18994	0.00359944
RPAP2	8:13111420-13146924	6.37341	16.1305	1.33965	0.00276155
-	6:17424713-17438731	7.27675	1.53848	-2.24179	0.00593206
TRIM66	5:9179363-9220087	3.49867	0.233055	-3.90807	0.00184944
GLMN	8:13146966-13173195	5.61536	15.4226	1.4576	0.000453389
SEC61A1	12:9527459-9536843	47.2355	18.2411	-1.37268	0.000453389
TCEA2	20:9699116-9715280	20.1376	6.22121	-1.69462	0.00491356
MMP11	15:7998508-8008463	33.4744	15.182	-1.14069	0.00961737
GDF10	6:17563817-17576143	2.84709	0.652026	-2.12649	0.0486854
MGLL	12:9598735-9655915	2.95781	17.2435	2.54345	0.000453389
SLC13A5	19:9774088-9789405	8.27603	0.167526	-5.62648	0.000453389
FSD2	10:10563056-10583094	1.3378	86.7013	6.01811	0.000453389
ABTB1	12:9657434-9685045	7.13003	16.6483	1.2234	0.00491356
ADAMTS2	13:12982379-13153634	11.8112	47.0606	1.99437	0.000453389
WHAMM	10:10587679-10600395	6.48173	23.0452	1.83001	0.000453389
-	13:13158122-13161628	0.490409	4.70175	3.26114	0.00438998
HOMER2	10:10611346-10640515	6.73809	44.4226	2.72088	0.000453389
PRKCB	14:6644245-6715729	6.04365	1.09104	-2.46972	0.00184944
PASK	9:4409465-4428357	1.91276	0.62448	-1.61493	0.0208236
BTBD1	10:10689549-10708346	30.1795	180.502	2.58037	0.000453389
TM6SF1	10:10715837-10735473	0.994	52.9158	5.73431	0.000453389
PITPNM3	19:9835174-9878165	2.80109	0.981378	-1.51311	0.0165425
-	10:10735631-10772791	21.9216	10.8218	-1.01841	0.0156242
MCM2	12:9725751-9737075	33.4975	5.28743	-2.66342	0.000453389
SNED1	9:4388902-4408558	6.34309	2.33269	-1.44319	0.0024642
UCKL1	20:9836524-9851741	2.91065	12.5946	2.11339	0.00304476
SH3GL3	10:10908821-10953483	9.4023	1.53241	-2.61721	0.00152761
CDC7	8:13442244-13467534	5.95744	0.828771	-2.84565	0.00541821
CLK4	13:13446390-13454101	6.82374	19.7521	1.53337	0.00184944
INSC	5:10010797-10123603	8.64025	2.33823	-1.88566	0.000453389
SMTNL2	19:9907409-9931066	48.1174	408.513	3.08575	0.000453389
NDUFAB1	14:6864895-6866786	27.2055	173.146	2.67002	0.000453389
SOX6	5:10549850-10784968	29.0069	64.697	1.1573	0.00388654
C5H11ORF58	5:10948694-10953363	88.9953	182.685	1.03756	0.0128168
PLEKHA7	5:10959447-11057508	5.62477	2.62965	-1.09692	0.015445
-	8:13508194-13511554	1.03155	0	-1.02258	0.000453389
PHF6	4:3975896-3992811	41.012	15.1628	-1.43551	0.00119451
-	6:17739306-17760651	1.68351	0	-1.42412	0.000453389
HPRT1	4:4006610-4021079	18.6887	79.9207	2.0964	0.000453389
ADAMTSL3	10:10980737-11157843	27.6892	11.5594	-1.26026	0.00359944
PLK1	14:6884684-6889434	41.0974	2.10834	-4.28487	0.000453389
PKD2L2	13:13728685-13739566	9.41349	134.371	3.83534	0.000453389
RTEL1	20:10003532-10043811	3.70861	1.14714	-1.69283	0.000453389
COL6A2	7:6781273-6810349	137.664	370.325	1.42764	0.00807889
FTCD	7:6812145-6818978	2.93569	0	-1.97662	0.000453389
MOSPD1	4:4077087-4091276	22.0309	68.5015	1.63661	0.000453389
HOGA1	6:21861204-21863632	7.28029	0.673156	-3.43498	0.00491356
ARHGAP22	6:17831516-17965896	5.72881	1.05208	-2.44498	0.00119451
-	4:4111909-4145007	9.5907	30.7762	1.68211	0.000453389
HNRNPA0	13:13799907-13802741	24.9509	8.35682	-1.57807	0.000453389
WDFY4	6:17984756-18098872	0.569914	0.198993	-1.51803	0.0464216
ABCC8	5:11253944-11332320	8.83582	29.789	1.75334	0.000453389
XYLB	2:6140052-6166029	10.2926	2.03395	-2.33925	0.0024642
VSTM4	6:18108252-18138740	11.7643	2.69569	-2.12569	0.00276155
CCBL2	8:14073560-14091748	13.4759	29.8311	1.14644	0.0152592
FHL1	4:4206226-4209911	16.266	280.401	4.10756	0.000453389
USH1C	5:11334155-11377576	1.61919	0.228382	-2.82575	0.0152592
TXNRD3	12:10366875-10387808	21.118	60.321	1.51419	0.000453389
LSS	7:6911104-6920391	4.49864	1.47414	-1.60961	0.0176514
CHST13	12:10449679-10473797	4.7443	1.1139	-2.09058	0.00152761
OTOG	5:11381875-11476414	0.673438	0.229885	-1.55064	0.0430456
KIF1A	9:4340832-4370707	2.12332	0.709642	-1.58115	0.0140486
SLC41A3	12:10475438-10492889	3.94904	12.3628	1.64643	0.00388654
KLF15	12:10614315-10626926	9.34504	99.5593	3.41328	0.000453389
-	9:15353098-15355625	2.74142	10.3077	1.91072	0.00152761
SPOCK1	13:13906201-14163956	6.75952	0.693585	-3.28478	0.000453389
KLHL30	9:4328458-4331622	2.48617	28.5344	3.52071	0.000453389
CCDC37	12:10643107-10655423	0.226698	2.57816	3.5075	0.00414052
TPX2	20:10382092-10392964	48.5689	6.8463	-2.82664	0.000453389
MYLK2	20:10395494-10403016	0.223422	36.6697	7.35867	0.000453389
GINS1	3:15743295-15746220	8.59173	1.22684	-2.808	0.0024642
THAP4	9:4309491-4323710	7.7484	17.7285	1.1941	0.00757965
PIEZO1	11:17907682-17930659	3.01834	8.28193	1.45621	0.000837026
-	2:6790126-6814661	9.46063	41.9984	2.15033	0.000453389
DPP6	2:7411563-7635852	4.05348	0.302721	-3.7431	0.000453389
-	12:10705608-10746981	0.604869	2.22891	1.88164	0.0415026
MIF	15:8023819-8092301	53.1037	12.0725	-2.13709	0.00491356
STAMBPL1	6:18764983-18775038	3.30506	0.821466	-2.00841	0.0213185
PAXIP1	2:7658647-7692640	7.79307	3.80589	-1.03396	0.0208236
SLC25A48	13:14577076-14648367	3.50161	0.395168	-3.14748	0.00184944
GSTT1	15:8110883-8120486	3.36696	39.8802	3.56616	0.000453389
JSC	13:14654458-14662648	32.8113	3.70978	-3.14479	0.000453389
D2HGDH	9:4266004-4273505	3.40362	8.73225	1.35929	0.0309074
H2AFY	13:14736402-14782876	27.5491	10.837	-1.34604	0.0413815
RNF168	9:4212605-4218237	9.69381	20.3876	1.07256	0.0253749
VGLL1	4:4328297-4331251	1.67511	0	-1.4196	0.000453389
KLHL22	15:8277459-8297517	4.19442	15.2269	1.86008	0.000453389
SLC6A6	12:10950981-10995867	14.1748	37.6085	1.40773	0.00119451
PANK1	6:18940668-18958874	23.0564	111.534	2.27425	0.000453389
ARNT2	10:11900895-11979084	8.15954	2.49385	-1.71011	0.000453389
IRF10	20:10405911-10410873	0.263744	1.86627	2.82294	0.0024642
TTLL9	20:10420571-10431015	0.491909	2.74057	2.47801	0.0249923
CCDC51	12:11253812-11258331	9.74623	20.19	1.05072	0.0255136
-	6:18995047-19027653	7.02846	1.06985	-2.7158	0.000453389
DNAJB6	2:8660130-8702063	35.138	109.115	1.63475	0.000453389
FAH	10:12059479-12070953	8.53534	0.458277	-4.21916	0.000453389
CHCHD3	1:1988188-2096646	55.8404	296.942	2.4108	0.000453389
ANKRD1	6:19193100-19202303	3.41273	445.734	7.02911	0.000453389
GGT5	15:8357676-8374452	7.23414	16.03	1.14788	0.0156242
PCGF5	6:19270725-19294165	7.3284	20.6075	1.4916	0.020107
VDAC1	13:15352638-15367400	18.8595	316.76	4.07002	0.000453389
ZFAND6	10:12074414-12122886	14.5719	43.389	1.57414	0.00304476
FGF13	4:4730770-4781663	5.23964	26.0952	2.31625	0.000453389
DD1	10:12243796-12252119	0.167454	1.07696	2.68512	0.0152592
MYH11	14:7557637-7614129	8.20956	44.5232	2.43918	0.000453389
NCAPG2	2:9417856-9456238	3.46976	0.58291	-2.57349	0.000453389
ESYT2	2:9467166-9532244	18.6433	64.7401	1.796	0.000453389
SEMA3A	1:8522174-8850302	46.8348	12.3156	-1.92709	0.000453389
MCF2	4:5006481-5044938	5.63465	38.2263	2.76217	0.000453389
-	15:8378112-8403920	5.25526	0.516453	-3.34705	0.00119451
TNNT3	5:13389729-13416288	316.336	12686	5.32564	0.000453389
LRRC75B	15:8407586-8421516	2.83425	0.321195	-3.14145	0.00517705
TNNI2	5:13473897-13476632	144.493	5352.41	5.21112	0.000453389
KIAA1324L	1:7422960-7518502	2.08261	0.588661	-1.82288	0.0121847
EPHB1	9:3230462-3257134	21.8861	8.91833	-1.29517	0.00184944
UPB1	15:8443781-8457772	14.8416	1.08411	-3.77506	0.000453389
TICRR	10:12331066-12347214	7.4502	1.16711	-2.67433	0.000453389
DNMT3B	20:10595951-10609143	2.99197	0.12186	-4.6178	0.00215483
-	4:5121474-5124744	1.07031	5.11242	2.25598	0.015062
CEP55	6:19961894-19974521	10.0911	2.05512	-2.29578	0.00388654
ABCC1	14:7628433-7676063	10.7629	44.5211	2.04842	0.000453389
DUSP8	5:13542900-13564314	4.37622	26.5374	2.60027	0.000453389
FANCI	10:12445138-12467989	5.63136	0.774822	-2.86155	0.000453389
PPP1R3C	6:19416646-19417606	1.61136	107.45	6.05924	0.000453389
EHHADH	9:3054488-3077927	7.5476	1.44023	-2.38972	0.000453389
ABHD2	10:12480720-12504608	9.35914	25.2794	1.43351	0.00333661
TOLLIP	5:14042658-14067726	11.0724	28.1571	1.34653	0.00152761
PROSER2	1:6073785-6075369	2.33939	7.5217	1.68493	0.0271878
MFGE8	10:12525892-12534611	6.57287	14.8253	1.17347	0.00830038
COL23A1	13:13578333-13606087	17.9223	5.08189	-1.81832	0.00569102
GATA3	1:4288841-4318191	6.81323	0.563228	-3.59655	0.000453389
-	15:8768959-8794948	2.47521	0.302278	-3.0336	0.000453389
ATP5C1	1:4144465-4151271	89.9219	765.913	3.09044	0.000453389
EXOC6	6:20125679-20210504	10.1669	38.9425	1.93746	0.000453389
MRPL46	10:12667220-12669762	14.0353	34.3971	1.29322	0.00782422
PLOD2	9:10968805-11018998	61.0694	28.9636	-1.07621	0.0132011
KIF11	6:20272560-20290598	43.5399	5.05368	-3.10693	0.000453389
-	9:11035308-11044835	2.973	13.1148	2.1412	0.000453389
AGBL1	10:13154343-13445021	6.53207	34.624	2.40616	0.000453389
KLHL25	10:13454716-13456486	3.31695	23.3736	2.81695	0.000453389
TNNC2	20:10856322-10858120	325.999	5660.92	4.1181	0.000453389
AKAP13	10:13472364-13497637	46.8057	19.3587	-1.2737	0.00119451
ACOT8	20:10859487-10864460	2.70172	6.05247	1.16365	0.0306136
-	4:6544159-6930385	24.6982	3.04881	-3.01809	0.000453389
SV2B	10:13701911-13728770	0.488369	0.0677511	-2.84965	0.015062
COQ7	14:8470599-8473564	9.71207	59.962	2.6262	0.000453389
COL24A1	8:14987157-15097242	36.8588	2.43052	-3.92267	0.000453389
IDE	6:20298087-20351673	33.0325	78.6798	1.25211	0.00152761
KLHL4	4:8058002-8091302	3.10517	1.20485	-1.36582	0.0290138
ST8SIA2	10:13994579-14019205	9.66381	1.7736	-2.44591	0.0024642
H-RAS	5:15392592-15404670	120.929	357.491	1.56375	0.000453389
ITIH5	1:4017315-4127906	9.47671	37.1701	1.97168	0.000453389
PLTP	20:10878670-10881926	17.9268	1.14503	-3.96865	0.000453389
AATK	18:9570844-9607509	0.570796	3.03592	2.41109	0.0380918
RNH1	5:15481412-15488239	38.322	12.8314	-1.5785	0.000453389
CPEB3	6:20399920-20475228	5.1076	40.1804	2.97577	0.000453389
CHKA	5:15504201-15524926	20.0433	4.99395	-2.00486	0.000453389
SLC12A5	20:10922029-10944646	0.517666	3.90043	2.91354	0.00616347
PATZ1	15:9016145-9033904	11.0943	2.33725	-2.24694	0.000453389
RPTOR	18:9623864-9743508	4.79263	9.80744	1.03306	0.0132011
PIK3IP1	15:9045928-9052604	6.68594	22.663	1.76114	0.000453389
BDH1	9:12115162-12127577	35.1451	77.2467	1.13615	0.0129964
LIMK2	15:9053434-9084147	4.02366	1.71746	-1.22823	0.0395246
VWA3A	14:8572310-8598514	5.20301	1.19081	-2.12741	0.00304476
-	17:4660791-4785977	14.5463	1.80192	-3.01305	0.000453389
CDK5RAP2	17:4495101-4566562	18.2508	9.01265	-1.01794	0.0156242
APOOL	4:8699340-8712438	25.1265	66.5284	1.40476	0.00215483
MCTP2	10:14461078-14573856	4.36058	1.87825	-1.21513	0.0248005
EEF2K	14:8636415-8660489	15.041	40.6374	1.43391	0.000453389
RNF213	18:9771939-9818172	0.537231	1.22267	1.18643	0.0261884
BRINP1	17:3985881-4064290	5.5096	0.267576	-4.36392	0.00687513
PPP1R2	9:12157986-12170689	26.3841	55.433	1.07107	0.0117547
PYROXD2	6:21794643-21798271	1.62912	0	-1.39458	0.000453389
-	4:8720203-8822178	1.80703	0.363745	-2.31262	0.0119683
-	14:8708455-8719539	6.25286	2.04737	-1.61074	0.0413815
PITRM1	2:11396671-11421465	12.1675	28.0206	1.20345	0.00438998
METTL9	14:8720235-8741632	31.1741	15.5197	-1.00624	0.046554
-	6:21486150-21531654	1.49854	0.214023	-2.80772	0.0142517
KLF6	2:11735793-11743710	9.65257	26.3649	1.44963	0.000453389
GJD4	2:12778765-12787894	5.08132	0.755957	-2.74883	0.00276155
ADAMTS17	10:16601476-16763501	26.2813	3.52251	-2.89936	0.000453389
ACADS	15:9178196-9185762	16.4625	87.5054	2.41019	0.000453389
ENTPD1	6:21551706-21577502	12.3264	4.98838	-1.30511	0.0256812
CREM	2:12930881-12960732	1.19259	13.5766	3.50895	0.000453389
CPN1	6:21583528-21590251	15.6323	5.45744	-1.51824	0.00438998
-	13:16453955-16455280	16.6891	224.842	3.75193	0.000453389
MEF2A	10:16525293-16575687	46.0562	100.994	1.13279	0.0117547
PDHB	12:11808519-11813000	38.2062	259.863	2.76587	0.000453389
TNC	17:2640784-2707385	20.6172	6.91615	-1.57581	0.000837026
ALDH6	10:16932374-16967360	32.1554	11.5165	-1.48136	0.000453389
-	4:9363062-9371758	344.176	112.287	-1.61596	0.000453389
NRP1	2:13816139-13922505	56.9765	118.884	1.06112	0.0210024
LRRK2	1:14805856-14871215	2.81647	6.90903	1.2946	0.00438998
C3orf67	12:11869222-11932886	0.984932	0.0553166	-4.15424	0.0468637
COQ5	15:9281712-9287429	14.2523	68.3358	2.26145	0.000453389
KIFAP3	8:4982259-5039415	19.9596	9.22437	-1.11356	0.0136202
ATP6V1G1	17:2500734-2503643	31.2765	117.391	1.90817	0.000453389
TK1	18:10142946-10144362	20.2284	3.24358	-2.64072	0.00304476
HRASLS	9:12623431-12626925	1.47111	22.7247	3.94928	0.000453389
TRIAP1	15:9293940-9294931	16.537	43.0884	1.38161	0.00593206
COX6A1	15:9297229-9298519	107.697	1280.42	3.57157	0.000453389
FTH1	5:16149679-16154242	387.64	922.819	1.25133	0.00640795
ALYREF	18:10214964-10219808	48.4515	17.3128	-1.4847	0.00184944
SLITRK4	4:9882091-9884936	2.63728	0.378257	-2.80161	0.00491356
-	10:17162418-17182557	6.38999	18.044	1.49764	0.00517705
SNRB'	20:11094570-11097691	26.6071	8.74997	-1.60446	0.00119451
PCYT2	18:10223920-10233484	20.2807	52.95	1.38452	0.00152761
HSPA4	13:16530628-16547788	41.6033	108.245	1.37954	0.00119451
GRIN2A	14:9244460-9392231	4.53326	1.4964	-1.59905	0.00640795
SYNPR	12:13443049-13474267	1.07144	6.13815	2.51826	0.00119451
CLPX	10:17224371-17244650	22.4206	136.302	2.60391	0.000453389
-	18:10246615-10250302	12.0255	4.93587	-1.28472	0.0129964
SVIL	2:14597994-14657468	113.004	339.422	1.58671	0.00807889
ABAT	14:10055365-10084174	16.8715	2.95162	-2.51501	0.0337814
LPP	9:13819174-14102819	10.447	21.4035	1.03477	0.0197224
FGF1	13:16717402-16731816	0.667487	3.22646	2.27314	0.0389153
KIAA1462	2:14820442-14835343	28.3327	74.3317	1.39151	0.00152761
RASL12	10:17265409-17269553	0.555792	6.15455	3.46904	0.00414052
-	5:16277081-16279506	4.7686	17.0886	1.84139	0.00414052
SPAG9	18:10259333-10316575	29.5892	74.0015	1.32249	0.00276155
CIT	15:9566083-9635653	10.087	2.15835	-2.2245	0.000453389
MAP3K8	2:14932502-14950908	0.614904	4.47901	2.86475	0.0024642
SS	9:14279798-14281333	2.61366	0	-1.85346	0.000453389
TOB	18:10354078-10355879	18.3845	163.835	3.15568	0.000453389
HSPB8	15:9720473-9724236	14.2733	84.7436	2.56978	0.000453389
-	6:21624620-21638091	0.49461	0.10232	-2.27321	0.0451291
YIPF5	13:17011665-17018764	32.0794	14.3757	-1.15801	0.0107021
MPP7	2:15410319-15499606	4.71254	11.3639	1.26988	0.00215483
MASP1	9:14339431-14355179	5.83943	0.0702113	-6.37798	0.0225773
MKX	2:15606689-15649798	10.8414	4.93468	-1.13552	0.0129964
-	14:11971380-11995106	3.99323	8.13534	1.02665	0.0342231
TUBB1	20:11232024-11237042	9.12358	3.98138	-1.19633	0.0214817
SPRY3	4:11009601-11010492	0.541328	6.31327	3.54381	0.0301479
EDNRB2	4:11117413-11126899	1.80314	0.18782	-3.26309	0.010505
PCYT1A	9:14382666-14392447	16.0552	32.7573	1.02877	0.0336485
GOT1	6:21685680-21689250	17.5613	313.99	4.16024	0.000453389
TFRC	9:14408399-14421691	19.7165	92.735	2.23371	0.000453389
DENND4A	10:17584575-17628407	11.5238	34.0531	1.56317	0.000837026
MUC4	9:14463389-14478700	2.65327	0.134036	-4.30708	0.0278644
MASTL	2:15830068-15845780	4.15405	1.1547	-1.847	0.0216769
ACBD5	2:15848491-15875313	11.5676	30.8541	1.41537	0.000453389
SSRP1	5:16332742-16340495	46.7861	12.1286	-1.94767	0.000453389
-	18:10415255-10447157	7.63547	2.35485	-1.69708	0.000453389
INCENP	5:16370273-16411563	23.6898	3.4263	-2.78954	0.000453389
VAPB	20:11526394-11539165	48.3226	231.09	2.25769	0.000453389
PDSS1	2:15977930-15999697	11.0787	36.4352	1.71754	0.000837026
-	4:11396596-11408463	0.788594	0.0406203	-4.27901	0.0407497
APBB1IP	2:16026710-16084527	4.50732	1.72395	-1.38656	0.0451291
DPYSL3	13:17454811-17485572	56.6006	12.1277	-2.22252	0.000453389
JAKMIP2	13:17507415-17531128	11.5623	1.76398	-2.71252	0.000453389
ASB12	4:11612706-11617276	4.27561	17.2157	2.00952	0.000453389
-	12:14620836-14643753	1.55336	0.348787	-2.15498	0.019912
ARHGEF9	4:11728002-11826335	10.3764	32.4195	1.64356	0.000453389
RAB11A	10:17646168-17662291	32.1905	64.5038	1.00275	0.0129964
ANO1	5:17049567-17108690	2.09599	21.0599	3.3288	0.000453389
CACNA1G	18:10464249-10572776	2.60349	0.659238	-1.98157	0.00119451
C16ORF5	14:12417757-12419761	3.43147	17.0933	2.31653	0.0024642
MEGF11	10:17666848-17858077	1.28043	0.138834	-3.2052	0.0113351
-	4:11883097-12078994	42.409	140.498	1.72811	0.000453389
MYO3A	2:16182204-16276588	1.11259	0.0327842	-5.08477	0.0396101
SLC9A3R1	18:10711116-10718410	9.68816	1.89807	-2.35169	0.00184944
PSMD1	9:14616053-14669519	50.9527	103.249	1.01889	0.0182493
POLE	15:10007212-10026784	4.68509	0.890469	-2.39544	0.000453389
BMP7	20:12026080-12069868	9.70271	2.37424	-2.03092	0.000453389
EGR1	13:17704809-17707611	9.09073	55.227	2.60291	0.000453389
EME1	18:10650718-10661716	7.38351	1.15031	-2.68229	0.0169001
MITF	12:15468611-15557117	3.59916	15.5866	2.11457	0.0480498
-	4:12103011-12126436	45.7812	16.0076	-1.51599	0.000453389
TFAP2C	20:12282245-12291290	7.82506	0.151855	-5.68733	0.000837026
ARMC9	9:14679843-14733032	6.50706	2.38863	-1.44582	0.0268697
-	4:12130083-12158495	6.85567	2.82751	-1.27777	0.022412
NPM3	6:22243990-22247407	15.88	6.36534	-1.3189	0.0368847
MYH7B	20:2909212-2962000	28.4645	307.045	3.43122	0.000453389
SHANK2	5:17230852-17528495	0.617467	0.0733505	-3.07348	0.0261884
NAT9	18:10720382-10724995	5.06279	12.7695	1.3347	0.00782422
RTN4R	15:10338374-10405782	1.61182	0.204123	-2.98118	0.00897376
ZWILCH	10:18005979-18015614	14.8954	5.84963	-1.34845	0.00517705
ECI1	14:12305557-12310419	13.3966	78.6434	2.55346	0.000453389
CASS4	20:12336093-12351860	9.16648	0.667341	-3.77987	0.000453389
SLC16A2	4:12269419-12291834	25.04	5.07361	-2.30315	0.000453389
KIAA2022	4:12334792-12373652	4.81915	1.03263	-2.22246	0.00184944
OSBP2	15:10698914-10762511	2.56054	17.5987	2.78095	0.000453389
IQCD	15:10762715-10770771	0.704043	0.118005	-2.57682	0.0290138
SLC39A10	7:9056253-9171575	16.4878	4.49755	-1.87419	0.000453389
SRL	14:12661874-12681255	56.2691	454.489	3.01383	0.000453389
DOK5	20:12598229-12633483	1.17597	48.6206	5.36964	0.000453389
PAM16	14:12692323-12694121	10.7337	86.4726	3.0101	0.000453389
BCAS1	20:12728165-12763432	1.79475	10.3992	2.53461	0.000453389
-	5:17624275-17644095	16.2707	32.8403	1.01319	0.019912
ELF5	5:18005973-18017451	1.26063	0.0769104	-4.03482	0.0481914
DNAJA3	14:12694314-12748653	21.6686	60.2876	1.47625	0.00569102
ICT1	18:10885630-10890082	8.45456	17.2667	1.03019	0.0195505
KIAA1841	3:2088028-2111244	1.83637	0.433789	-2.08179	0.0428103
PEX13	3:2080020-2087191	9.48553	19.8512	1.06542	0.0107021
KAZALD1	6:22598416-22602875	8.47206	1.57778	-2.42481	0.000453389
DNAH7	7:9174694-9279054	0.641194	0.172861	-1.89115	0.017486
CD44	5:18248883-18303314	23.8591	6.23109	-1.93699	0.000453389
-	4:12862010-12864443	198.674	1496.79	2.91339	0.000453389
BCL11A	3:1831201-1886847	5.23544	1.01187	-2.37128	0.000837026
SMAD3	10:18282942-18345447	28.4908	7.79265	-1.87031	0.000453389
FANCL	3:855514-929281	20.7819	3.44088	-2.59448	0.00593206
AAGAB	10:18351818-18367839	30.5728	14.2704	-1.09923	0.033515
CHRND	9:15076204-15079396	12.2019	43.123	1.82135	0.000837026
CHRNG	9:15080136-15084242	9.75651	26.0772	1.41835	0.00541821
IQCH	10:18368139-18426597	1.73078	0.433929	-1.99589	0.0296362
CHL1	12:17219614-17297334	1.13767	3.46265	1.60579	0.00438998
LAMB4	1:14725778-14766576	2.07453	0.234938	-3.14243	0.00152761
ATP5H	18:10897736-10900757	38.9336	320.272	3.04021	0.000453389
DLD	1:14666133-14679885	44.3366	330.19	2.89672	0.000453389
PGK1	4:12898193-12909392	50.59	309.02	2.61077	0.000453389
AMOT	4:12913181-12975486	15.7398	7.30078	-1.1083	0.00541821
PLXDC2	2:18410965-18641995	8.88481	18.0869	1.02553	0.0291949
HN1	18:10931325-10941487	109.522	38.7283	-1.49976	0.000453389
UBE2H	1:807181-849202	29.4741	68.9598	1.22631	0.00359944
CALML4	10:18629342-18632005	24.6306	9.68699	-1.34633	0.0290138
DCX	4:13192063-13262633	67.6189	7.49437	-3.17355	0.000453389
ANKRD44	7:9559011-9626849	15.5892	4.72149	-1.72323	0.000453389
CAPN6	4:13284674-13339214	7.21963	19.683	1.44695	0.00152761
SLC25A19	18:11006335-11012231	1.94087	5.5108	1.50556	0.0261884
CEBPB	20:14054695-14055682	1.15355	18.4134	3.9966	0.000453389
SPATA2	20:14147433-14154064	9.07401	18.4076	1.02049	0.0214817
-	15:10907426-10923703	3.56083	46.0717	3.69359	0.000453389
CORO2B	10:18699924-18729841	4.32714	1.15824	-1.90148	0.000837026
COQ10B	7:9709226-9719149	8.72282	116.753	3.74253	0.000453389
ARL3	6:22849906-22866595	43.8896	12.5996	-1.80051	0.00184944
HBP1	1:14356758-14367631	10.5735	24.7648	1.22784	0.00937082
PRKAR2B	1:14328389-14346800	2.89052	15.7979	2.45033	0.00184944
UQCR10	15:11034184-11035607	104.882	982.861	3.22823	0.000453389
TMEM164	4:13658404-13696581	17.3859	5.99951	-1.535	0.000837026
C1QTNF4	5:22076421-22077558	6.17977	0.494677	-3.64299	0.00616347
PIK3CG	1:14213410-14241547	7.70594	22.9428	1.574	0.000837026
NDUFS3	5:22088780-22093418	23.3025	276.964	3.57114	0.000453389
ACSL4	4:13726221-13756750	9.52027	25.5464	1.42404	0.000837026
KIF23	10:18828577-18846365	28.8474	3.12657	-3.20579	0.000453389
PBEF1	1:14037838-14064141	23.4924	83.0864	1.82242	0.000453389
CCDC88A	3:52539-124600	45.4606	7.6803	-2.56538	0.000453389
PLCL1	7:9822435-9943072	7.63895	2.54406	-1.58624	0.00215483
SFXN2	6:22866747-22870829	13.9465	1.85889	-2.90739	0.000837026
ATXN7L1	1:13831429-13898855	10.0945	21.0244	1.0585	0.018422
C6H10ORF32	6:22927942-22931018	9.33414	4.34543	-1.10302	0.0498033
MOB4	7:9738918-9748611	28.7817	67.8382	1.23695	0.00184944
RTN4	3:2428056-2488862	55.4842	342.782	2.62714	0.000453389
AS3MT	6:22931558-22936276	1.96214	5.30671	1.43539	0.0344939
EML6	3:2490869-2608930	5.12853	1.79409	-1.5153	0.00359944
COL4A5	4:13861295-13934946	12.7677	98.1396	2.94234	0.000453389
UACA	10:19102912-19118345	54.3383	16.1542	-1.75006	0.000453389
PSME4	3:2876837-2941783	5.10431	14.1486	1.47087	0.0148488
-	10:19166390-19211028	9.38055	4.00129	-1.22921	0.00616347
NOS1	15:11287022-11315239	0.165137	1.32066	2.99953	0.0342231
NT5C2	6:23043684-23098818	26.3014	73.0922	1.47458	0.000453389
AOX1	7:10696197-10732631	5.4161	32.2065	2.57202	0.000453389
AOX2P	7:10736835-10779412	0.45751	2.79297	2.60992	0.00119451
EIF3J	10:19252166-19260933	85.0137	184.99	1.12168	0.00807889
SLC26A5	1:12815214-12848571	2.82431	10.921	1.95113	0.000453389
PCGF6	6:23110410-23132990	8.59978	20.5102	1.25397	0.00593206
PACSIN3	5:22468639-22488574	30.6454	250.382	3.03039	0.000453389
BUB1	3:3037096-3057283	18.7197	1.35982	-3.78307	0.000453389
NDUFB3	7:10893770-10897452	53.4025	501.814	3.23217	0.000453389
FAR-1	12:17814859-18073537	5.12943	2.46244	-1.05871	0.0351232
COL4A6	4:13941225-14074464	10.5243	66.6978	2.66391	0.000453389
Lrrn1	12:18255109-18278207	24.9707	1.09982	-4.50491	0.000453389
PMPCB	1:12778147-12786817	27.4103	58.7755	1.1005	0.00830038
SH3PXD2A	6:23349106-23406139	118.488	51.3225	-1.20708	0.00640795
P37NB	1:12647568-12735694	160.425	27.2723	-2.55639	0.000453389
FAM185A	1:12607529-12647356	3.84232	9.95838	1.37393	0.00593206
OBFC1	6:23585344-23623213	12.0236	3.47657	-1.79013	0.00438998
FGL2	1:12549066-12605350	0.487277	21.9658	5.49437	0.000453389
BHLHE40	12:18572198-18575093	1.33094	15.354	3.5281	0.000453389
PHTF2	1:12251575-12314104	10.2952	46.6059	2.17854	0.000453389
MAN2A2	10:19578918-19586601	2.62189	5.99977	1.1943	0.017486
GRM7	12:18847534-19073767	2.99751	0.34735	-3.1093	0.000453389
LMCD1	12:19214896-19234835	2.14441	34.2675	3.99819	0.000453389
CAV3	12:19261584-19265022	6.07614	62.9614	3.37324	0.000453389
CD93	3:3258572-3260939	6.29119	16.5517	1.39557	0.00359944
MDK	5:22947433-22948426	138.008	5.75315	-4.58425	0.000453389
RAD18	12:19282100-19316352	20.9797	5.46938	-1.93955	0.000453389
ABCC5	9:15226941-15240733	28.3572	111.715	1.97804	0.000453389
TRAK2	7:10962319-10980326	4.98966	13.8331	1.47111	0.00119451
SFR1	6:23730902-23734477	1.8471	0.288895	-2.67664	0.0172971
CFAP43	6:23736119-23778750	1.75446	0.589149	-1.57432	0.0229261
CREB3L1	5:22996601-23017438	29.8679	11.356	-1.39514	0.00388654
TWSG1	2:98442913-98458821	61.1923	29.3924	-1.05791	0.00875736
ASB13	1:1068472-1076747	0.782109	5.24001	2.74413	0.0202952
GSTO1	6:23780497-23789333	12.7747	3.95624	-1.69109	0.0172971
PPP4R1	2:98346337-98404464	23.8914	10.1854	-1.22999	0.00359944
DVL3	9:15281327-15292012	25.8173	7.15837	-1.85063	0.000453389
CAND2	12:19444972-19459421	5.32763	73.5661	3.78748	0.000453389
CDK15	7:11084220-11117761	1.64206	0.203563	-3.01196	0.0140486
MAPK8IP1	5:23227970-23241314	3.51389	1.09494	-1.68221	0.0464216
SORCS3	6:23968009-24235717	1.1604	0.148962	-2.96161	0.00152761
CHST1	5:23292380-23294330	2.64062	0.269603	-3.29197	0.0310663
NOP58	7:11276548-11301132	62.0446	27.7592	-1.16034	0.0024642
SEMA3C	1:10867381-10986273	42.9529	97.8908	1.18842	0.00687513
RIN2	3:4049967-4113542	9.48247	23.0288	1.28011	0.00276155
SLC35B4	1:1291174-1303500	10.407	3.76692	-1.4661	0.0240937
FAM117B	7:11419594-11456219	5.64052	2.34992	-1.26322	0.0214817
SPINT1	5:23536720-23555298	3.65235	1.14656	-1.67152	0.00757965
CACNA2D1	1:10044513-10399976	18.7447	105.538	2.49321	0.000453389
CACNA2D1	1:10044513-10399976	10.0092	103.057	3.36404	0.000453389
IAP3	4:15612769-15632841	5.99471	28.9691	2.27275	0.00119451
MRPS25	12:19720524-19721878	29.7383	66.3277	1.15729	0.00983766
SEMA3E	1:9325095-9459193	3.3678	0.713395	-2.23903	0.000453389
GRIA3	4:15700803-15845955	4.22457	1.33922	-1.65741	0.0332105
ATL2	3:15770364-15808162	18.1428	56.0789	1.62806	0.000453389
KLHDC3	3:4206145-4223652	2.18495	42.8882	4.29491	0.000453389
NCX1	3:15666218-15743112	6.07833	1.35282	-2.1677	0.00119451
FGD5	12:19771124-19859849	10.7817	26.1575	1.27864	0.000837026
MRPS5	3:15444810-15492731	10.9324	26.8379	1.29566	0.00359944
CRELD2	1:18657757-18668817	39.1222	13.9758	-1.48506	0.00184944
MXI1	6:25366992-25409141	4.67041	21.1524	2.1792	0.037171
ENTPD6	3:15423076-15433610	5.00799	11.6411	1.21693	0.0412809
PACS1	3:4265024-4281029	7.28547	2.41976	-1.59016	0.00276155
GNMT	3:15379650-15381158	44.1479	8.05061	-2.45517	0.000453389
Pax-7	21:4442609-4530774	9.99251	4.81429	-1.05352	0.020107
NUSAP1	5:23859403-23873313	25.8294	4.92883	-2.3897	0.000453389
GPR1	7:12068536-12069589	4.46527	17.3291	1.95638	0.00593206
CACNB2	2:19003859-19074365	5.8086	2.22849	-1.38213	0.0152592
MRPL2	3:4287639-4290846	9.77902	56.3459	2.52655	0.000453389
AHSG	9:15608665-15615228	0.628881	21.7707	5.11346	0.000453389
ip3ka	5:23959881-23993960	11.2586	3.97301	-1.50272	0.00541821
TMEM255A	4:16410814-16432452	7.21695	64.412	3.15787	0.000453389
NDUFS1	7:12077168-12090936	49.9756	508.431	3.34676	0.000453389
PTK7	3:4315975-4342087	21.432	5.03372	-2.09007	0.000453389
MAPK12	1:20148302-20177698	9.58057	2.12782	-2.17073	0.00491356
MAPK11	1:20187729-20216841	9.53069	3.06911	-1.63476	0.0165425
NDUFA1	4:16454194-16454917	104.78	581.487	2.47239	0.000453389
LTK	5:24001723-24083155	1.25795	0.135937	-3.21006	0.0235805
ANAPC2	17:1782938-1792711	9.41905	3.90114	-1.27169	0.0191855
-	2:19344173-19359528	0.510154	2.21632	2.11916	0.00569102
-	2:19455260-19499773	1.28828	5.98105	2.21495	0.000453389
HACD1	2:19567819-19575886	8.03977	164.135	4.35159	0.000453389
CYR61	8:15135793-15137430	7.014	66.3947	3.24276	0.000453389
DSTN	3:14892488-14895763	180.806	81.0325	-1.15787	0.00687513
vimentin	2:19677909-19684966	843.707	358.532	-1.23464	0.0129964
SYDE2	8:15253515-15275599	2.6239	7.20796	1.45788	0.00757965
SELO	1:20071620-20084350	2.55535	10.7274	2.06971	0.000453389
RBM20	6:25642489-25666822	2.08257	12.5557	2.5919	0.000453389
C3H20ORF72	3:14807092-14812792	21.9927	10.5836	-1.0552	0.0364236
XDH	3:4394626-4438268	7.90537	0.243468	-5.02103	0.000453389
RFC4	9:15678910-15690512	20.2549	6.58113	-1.62186	0.000453389
CUBN	2:19737379-19876287	20.8382	2.67732	-2.96037	0.000453389
GRM8	1:20700731-21020127	0.613107	0.0484188	-3.6625	0.0281758
MCOLN2	8:15330257-15352578	0.905878	0.0752125	-3.59027	0.00735842
ITGA8	2:20218012-20318200	23.5509	5.09433	-2.20882	0.000453389
POLR3F	3:14736296-14743873	16.8895	65.2459	1.94976	0.000453389
PPP3R1	3:11142464-11175965	54.7126	168.486	1.62269	0.00119451
SSX2IP	8:15399749-15414613	5.16377	0.459054	-3.49169	0.000453389
FAM171A1	2:20374797-20457442	29.8677	11.0496	-1.43459	0.000453389
SPRED2	3:9931279-9952997	27.8542	12.3847	-1.16933	0.00276155
NBEAL1	7:13190343-13266973	12.7757	30.6391	1.26197	0.00276155
GPAM	6:26158124-26183815	6.91877	77.2453	3.48086	0.000453389
-	7:13288816-13298499	6.25632	1.18516	-2.40024	0.000453389
LMOD2	1:22047780-22055493	5.02408	260.431	5.6959	0.000453389
SLC1A4	3:9807094-9830984	27.7696	5.6826	-2.28888	0.000453389
CROT	2:20526662-20546218	37.8518	78.7418	1.05677	0.0125785
ASB15	1:22059753-22075013	0.116026	17.1975	7.21161	0.000453389
NDUFA5	1:22078541-22084456	12.85	147.55	3.52136	0.000453389
IQUB	1:22086125-22106344	0.453295	10.7045	4.56163	0.000453389
FERMT1	3:14643233-14661954	5.85562	1.69324	-1.79004	0.00983766
BMP2	3:14447218-14450083	5.34784	0.894782	-2.57935	0.0447127
SAMD13	8:15564993-15576789	1.84886	0.610276	-1.5991	0.0352797
PIKFYVE	7:13314357-13372522	7.29861	17.204	1.23705	0.00304476
HAO1	3:13999211-14027688	1.31688	0.112537	-3.54865	0.0280005
TTLL7	8:15685995-15715330	9.00492	48.1524	2.41882	0.000453389
UGP2	3:9438435-9460691	25.7794	263.509	3.35356	0.000453389
-	4:16601370-16634073	3.94166	1.10795	-1.83091	0.00184944
MDH1	3:9406398-9417141	61.5947	768.105	3.64043	0.000453389
FXR1	9:16565595-16587667	51.9873	255.112	2.2949	0.000453389
COMMD5	4:16671914-16692032	15.922	7.87	-1.01659	0.0316804
SLC13A1	1:22194830-22218981	5.65526	0	-2.7345	0.000453389
PLCB1	3:13593274-13906402	9.20787	67.4051	2.87192	0.000453389
PDE1A	7:13452384-13595936	18.0402	4.57601	-1.97905	0.000837026
ADGRL4	8:17428092-17504825	4.53885	31.3944	2.79011	0.000453389
PTGFR	8:17636432-17656088	3.7929	0.871715	-2.12137	0.00616347
GIPC2	8:17737491-17759541	4.99122	40.4821	3.01982	0.000453389
USP13	9:16861501-16902461	13.4639	244.772	4.18426	0.000453389
ABCB1LB	2:20547213-20632812	1.14468	4.28932	1.90581	0.0343542
DNAJB4	8:17768602-17774875	29.6122	105.945	1.83904	0.000453389
NRAP	6:26971703-27037248	10.665	553.134	5.69668	0.000453389
SPTBN5	5:24487475-24583608	2.54479	1.17084	-1.12	0.01618
NEXN	8:17817584-17833703	104.205	894.321	3.10136	0.000453389
PAK7	3:13125327-13287642	1.50817	0.328568	-2.19854	0.0113351
EHD4	5:24595100-24618120	12.9338	26.6224	1.04149	0.0197224
AASS	1:22638790-22669004	13.1218	48.6043	1.88912	0.000453389
MSH2	3:8543453-8573143	17.9991	5.74906	-1.64653	0.000453389
DBF4	2:20711042-20726377	13.2078	4.85944	-1.44253	0.00593206
EPCAM	3:8534386-8539545	26.2373	0.242806	-6.75567	0.0123868
MFN1	9:16984937-17003984	25.4556	98.1088	1.9464	0.000453389
AMBP	17:635093-640394	3.47083	0.683589	-2.34408	0.033381
ADAM22	2:20749271-20857559	11.7394	3.2732	-1.84259	0.000453389
ITGA4	7:13767733-13852740	30.1881	7.67329	-1.97606	0.000453389
FAM179A	3:8438923-8480335	0.428762	3.0493	2.83023	0.0136202
MKKS	3:12961576-12970854	8.26114	21.012	1.3468	0.00918744
C3H20ORF94	3:12887312-12960238	7.91665	2.28615	-1.79197	0.00830038
CLIP4	3:8094159-8408079	2.74785	52.8312	4.26502	0.000453389
ST6GALNAC3	8:18285629-18394021	29.8726	7.50873	-1.99218	0.00333661
PIF1	8:18504654-18513032	1.76281	0.296135	-2.57355	0.0156242
GANC	5:24915660-24936853	3.14164	11.6935	1.89611	0.000453389
SPTLC3	3:12135229-12217452	1.49251	0.256927	-2.53831	0.017486
ABLIM1	6:27359429-27532008	6.15998	29.8205	2.27531	0.000453389
ENTPD2	17:402426-410036	7.77878	16.9244	1.12149	0.0169001
CDK14	2:21670335-22225112	22.3387	11.0749	-1.01225	0.0117547
HSPE1	7:9732776-9734998	230.752	549.933	1.25291	0.000453389
PSEN2	3:11843163-11859876	8.271	24.0077	1.53736	0.000453389
CD99L2	4:17651523-17658536	18.2458	54.8123	1.58693	0.000837026
NDUFB5	9:16903952-16907474	92.7309	778.914	3.07034	0.000453389
GALNT14	3:7664769-7733883	1.7182	0.512196	-1.74613	0.0113351
ZNF106	5:24964877-24999878	125.095	319.424	1.35245	0.0225773
ADCK3	3:11801156-11822257	18.517	775.617	5.38843	0.000453389
MAMLD1	4:17752826-17833371	4.96802	12.299	1.3078	0.00276155
-	3:16102968-16135926	25.6722	114.095	2.15195	0.000453389
CHGB	3:16172662-16238767	18.1353	7.08227	-1.35652	0.00359944
ECT2	9:18698708-18719419	9.06087	1.10877	-3.03069	0.000453389
AFF2	4:18150361-18407484	22.0103	10.8192	-1.02458	0.00897376
NCEH1	9:18723962-18739402	5.11303	84.9182	4.05382	0.000453389
OSBPL6	7:14935827-14977668	4.38669	13.1929	1.58855	0.000837026
GFRA1	6:28152302-28288081	11.0159	2.22674	-2.30658	0.000453389
CCNF	14:14266618-14277925	8.78151	1.45121	-2.59721	0.000453389
MND1	4:19356586-19395067	40.0706	4.15021	-3.27129	0.000453389
-	3:16284705-16286434	1.81044	26.697	3.88226	0.00333661
ATP6V0C	14:13906678-13908834	36.5713	86.7183	1.24562	0.00304476
SFRP2	4:19535951-19539594	89.7751	6.82138	-3.71818	0.000453389
SHTN1	6:28500758-28575056	2.21893	0.615059	-1.85107	0.0144391
MTX2	7:15709763-15742887	16.0764	52.2504	1.7005	0.000453389
-	4:19815639-19863379	8.80798	23.3869	1.40882	0.00215483
SFMBT2	1:3825401-3921158	4.74708	1.14137	-2.05627	0.00304476
7	4:20013682-20014840	1.94446	0.383738	-2.34117	0.0451291
KIAA1715	7:15868344-15908061	5.08406	18.6836	1.87772	0.000453389
ATP5G3	7:16150148-16153215	77.6524	419.578	2.43384	0.000453389
CHRNA1	7:16305299-16310101	38.5867	18.0728	-1.09428	0.0227418
EMX2	6:28814902-28820582	10.4237	1.11883	-3.21981	0.00119451
avenaII	3:16633669-16722683	20.527	162.045	2.9808	0.0490825
LBR	3:16751706-16762232	67.8221	21.9058	-1.63045	0.000453389
PAPLN	5:25589640-25615991	1.62977	3.88841	1.25451	0.0347907
-	7:16842856-16940702	8.08115	85.6872	3.40645	0.000453389
HN1L	14:13686796-13691868	12.0294	3.61423	-1.73481	0.0100705
GUCY1A3	4:20224666-20261532	4.32785	10.2169	1.23923	0.00569102
PRKCI	9:19277925-19300841	21.8661	9.23633	-1.2433	0.00438998
CYP51A1	2:22620216-22633995	13.4859	5.45408	-1.30605	0.00757965
PRDX3	6:29560386-29565670	31.5478	74.197	1.23382	0.00184944
PDGFC	4:20652980-20768790	20.0297	9.80823	-1.03007	0.0344939
ST7	1:24602261-24730292	4.58984	17.3229	1.91616	0.00119451
CAPZA2	1:24742312-24772038	40.2313	86.138	1.09833	0.00712798
CAV1	1:24999076-25013429	15.5518	188.351	3.59827	0.000453389
CAV2	1:25020202-25028544	7.48105	97.3649	3.70209	0.000453389
TES	1:25113478-25139814	31.4426	9.82884	-1.67763	0.000453389
ncx3	5:26903884-26982566	13.2277	38.2477	1.53181	0.000453389
-	2:22758019-22774675	4.80514	11.0841	1.20584	0.00757965
SMOC1	5:26991939-27112082	5.03988	1.2282	-2.03685	0.00541821
foxp2	1:25847641-26191414	18.322	6.38456	-1.52092	0.000837026
BAG3	6:29813246-29832893	12.4813	78.7444	2.65741	0.000453389
ETFDH	4:21379597-21405790	22.5757	177.104	2.97175	0.000453389
IFRD1	1:26846391-26865547	36.8778	146.73	1.99234	0.000453389
DUSP10	3:17664735-17687006	9.14908	54.3055	2.5694	0.000453389
GALNT16	5:27313855-27374224	9.733	4.4418	-1.13174	0.0111128
-	3:17965145-17973580	27.3561	55.8114	1.0287	0.0197224
-	9:19789466-19950010	4.61819	0.159479	-4.85589	0.000453389
SERPINI1	9:20037598-20076593	5.75374	1.80805	-1.67007	0.0132011
PDCD10	9:20076831-20090571	31.9274	77.1783	1.2734	0.00517705
DNAJB9	1:28382859-28392521	5.878	43.4908	2.88731	0.0430456
ATE1	6:30550112-30621520	6.9072	15.8963	1.20252	0.0342231
PNPLA8	1:28473453-28508702	10.6996	22.3349	1.06174	0.0100705
METAP1D	7:17340598-17361534	0.872272	2.95636	1.76097	0.0222258
-	6:30697747-30749866	19.4723	87.5841	2.16925	0.000453389
GNG11	2:23437563-23521756	13.3831	28.6347	1.09735	0.0123868
TCN2	15:10781347-10783629	1.26514	6.12931	2.27643	0.010505
PPM1L	9:21476301-21557159	12.1697	71.0416	2.54537	0.000453389
-	7:17412086-17457269	11.3451	309.39	4.76929	0.000453389
KPNA4	9:21596999-21610445	63.7194	176.604	1.47071	0.000837026
PRICKLE1	1:29596114-29655026	35.1107	10.288	-1.77095	0.000453389
PLEK2	5:28222461-28230939	1.96172	0.127076	-3.94836	0.0447127
IARS2	3:18087481-18152718	18.9251	42.0113	1.15048	0.0229261
SPOCK3	4:23947373-24051813	12.5607	0.913024	-3.78212	0.000453389
ATP6V1D	5:28245790-28253755	45.4551	160.512	1.82017	0.000453389
ADAMTS20	1:29866359-29950459	12.6736	48.4377	1.93431	0.000453389
IQCJ-SCHIP1	9:21734160-21771452	10.9128	72.7471	2.73687	0.000453389
TMEM117	1:30058953-30253610	0.921385	14.5562	3.98169	0.000453389
UBR3	7:17977175-18060443	13.7126	50.7531	1.88799	0.000453389
GPR176	5:28815673-28818652	5.0512	1.58767	-1.66971	0.0326055
ACTB	14:4169149-4172343	1048.46	347.756	-1.59212	0.00152761
THBS1	5:28899074-29127124	12.9243	94.0787	2.86379	0.000453389
GFM1	9:21913506-21933383	14.0299	73.8624	2.39633	0.000453389
EMC7	5:29320291-29327396	11.7683	32.325	1.45775	0.00152761
ANO6	1:30541565-30614172	9.12335	19.9453	1.12841	0.00517705
AVEN	5:29353734-29438641	10.7999	22.3348	1.04828	0.037811
ESRRG	3:19553877-19675355	10.5118	49.7733	2.24337	0.000453389
SLC38A1	1:30848399-30903892	30.2466	10.6966	-1.49962	0.00438998
SLC38A2	1:30927997-30943097	27.4245	184.554	2.7505	0.000453389
CCNL1	9:22236548-22248075	18.982	40.0229	1.07619	0.01618
PDK4	2:24033199-24043554	2.36438	625.28	8.0469	0.000453389
CBR4	4:25012881-25021145	6.62993	18.4602	1.47735	0.0156242
PCDH10	4:26355292-26387417	3.77499	0.204429	-4.2068	0.00184944
SLC38A4	1:31044182-31064734	1.19857	16.2173	3.75815	0.000453389
ARHGAP11A	5:29863999-29903672	10.2903	1.78954	-2.52363	0.000453389
SHFM1	2:24450645-24457181	53.3307	133.214	1.3207	0.00215483
AMIGO2	1:31191403-31200927	2.64695	0.363194	-2.86552	0.0293013
ASNS	2:24791549-24805274	11.633	3.98059	-1.54716	0.00184944
LRIG3	1:31675730-31723743	10.9708	3.60239	-1.60664	0.000453389
SLC7A11	4:28376867-28434696	0.807507	0.178034	-2.18132	0.0473156
SLC16A7	1:31999957-32082280	5.76753	74.6887	3.69487	0.000453389
MNOC	4:28668011-28677226	4.13027	12.3533	1.58059	0.0119683
-	1:1734-16308	2.74096	7.06017	1.36502	0.0337814
USP15	1:32863933-32927887	17.1003	49.2873	1.52719	0.000453389
CENPF	3:20356019-20391564	36.7237	3.90034	-3.23504	0.000453389
RAB33B	4:28777868-28784884	14.7468	32.4226	1.1366	0.00464758
MEIS2	5:30506654-30675196	5.69358	1.19611	-2.25099	0.042293
SETD7	4:28804666-28817428	33.4473	79.6325	1.25147	0.00304476
PPM1H	1:33048413-33176231	2.60306	0.326142	-2.99664	0.0158333
PTPRE	6:32859477-32884309	3.0328	7.32165	1.27152	0.0342231
PTPA	4:88066860-88164601	32.274	15.8134	-1.02923	0.00852529
SRGAP1	1:33468636-33541359	20.7144	8.58075	-1.27146	0.000837026
PPP2R5A	3:21292199-21332399	26.4278	87.5258	1.72765	0.000453389
DTL	3:21364604-21408216	7.23686	2.57924	-1.48842	0.0388073
GJD2	5:31568438-31572498	5.02517	1.03227	-2.28336	0.00152761
TBC1D9	4:29177048-29219333	10.3384	3.31558	-1.64068	0.0024642
CAMK1D	1:6257391-6474294	8.72027	32.4358	1.89514	0.000453389
WIF1	1:33841538-33883296	3.65436	0.152899	-4.57897	0.0204764
RCOR3	3:21628365-21650478	16.0567	5.38711	-1.57559	0.000453389
GRIP1	1:34391337-34554204	3.99867	0.58304	-2.77785	0.000837026
CAND1	1:34744580-34769307	46.9882	20.4	-1.20373	0.00333661
DYRK2	1:34859793-34869887	31.1359	71.2014	1.19333	0.00359944
G2E3	5:33413581-33433671	18.8777	7.28207	-1.37426	0.00152761
SMARCA5	4:30063267-30084414	50.1582	18.4089	-1.44608	0.000837026
EML4	3:22937488-23089477	75.9415	21.4781	-1.82202	0.000453389
Protein	5:33517884-33534657	0.695285	5.8268	3.06703	0.00119451
SLC35E3	1:35234299-35239841	24.5858	10.4778	-1.23048	0.00438998
MDM2	1:35255809-35267006	31.6672	71.8862	1.18273	0.00414052
CPM	1:35273570-35305258	8.25215	85.4068	3.37151	0.000453389
HHIP	4:30126589-30371237	11.1794	3.13635	-1.83368	0.00569102
TIE1	8:18560219-18571250	4.63227	11.4093	1.30042	0.00359944
LRPPRC	3:24608803-24695385	45.8694	134.558	1.55263	0.00119451
CDC20	8:18577131-18582553	27.0768	2.77159	-3.28827	0.000453389
ELOVL1	8:18585119-18597571	9.3464	25.0265	1.42097	0.00215483
MED8	8:18608274-18614643	4.41417	10.5333	1.25474	0.0470069
AKAP6	5:34050020-34304671	15.1561	46.7709	1.62572	0.000453389
EPAS1	3:25947697-26020803	34.8861	126.194	1.85492	0.000453389
chTC10	3:26075655-26110103	30.5266	69.0865	1.17834	0.0146494
CFL2	5:35241368-35244169	162.709	325.526	1.00048	0.0255136
BEST3	1:35488977-35512697	0.0867338	24.0331	8.11421	0.000837026
BAZ1A	5:35253579-35299381	44.3553	20.0717	-1.14394	0.00304476
ARHGAP10	4:31431944-31559864	30.5525	10.4039	-1.55417	0.000453389
PLB1	3:26632538-26715148	0.37894	3.27419	3.1111	0.000453389
FOSL2	3:26737452-26743407	3.16393	10.5327	1.73509	0.0263233
FAM177A1	5:35371255-35385948	22.4303	58.9618	1.39433	0.000453389
PTPRB	1:35803700-35863585	4.43775	28.0944	2.66238	0.000453389
MOCS1	3:28046780-28075053	7.51123	18.1475	1.27265	0.00712798
PTPRF	8:18794147-19051645	35.5844	4.08286	-3.12359	0.000453389
ATP6V0B	8:19265988-19270826	8.52931	21.5266	1.33562	0.0138255
GATB	4:32883597-32923376	9.34923	30.7336	1.7169	0.000453389
FHDC1	4:33376763-33407904	3.75963	0.386118	-3.28348	0.000453389
SCLT1	4:33473905-33509289	15.6656	3.82973	-2.03228	0.000453389
MIPOL1	5:36277201-36335031	14.4779	6.10432	-1.24595	0.0485564
KIF2C	8:19636537-19661258	5.50078	0.557109	-3.3036	0.0288569
CSGALNACT1	4:33528137-33541938	14.6579	2.39895	-2.6112	0.000837026
PTCH2	8:19696866-19712815	2.76331	0.151142	-4.19242	0.000837026
C4H8ORF40	4:33613025-33615356	10.5108	24.2063	1.20351	0.015062
MDGA1	3:29337955-29424515	0.998107	0.187252	-2.41422	0.0336485
GEMIN2	5:36871371-36880109	6.5162	14.5378	1.15771	0.0111128
LGR5	1:36192579-36280194	7.72424	0.697902	-3.4683	0.000453389
SLC29A1	3:29637258-29654613	8.71388	36.2604	2.05701	0.000453389
RAB21	1:36392190-36404450	28.7367	68.3437	1.24992	0.000837026
PLK4	4:33788158-33802241	16.1153	2.48546	-2.69685	0.000453389
COQ6	5:36978463-36985973	6.66625	25.0918	1.91227	0.000453389
TRHDE	1:36575948-36791862	4.64078	0.426304	-3.44441	0.000453389
C4H4ORF29	4:33805228-33837398	12.4008	46.4378	1.90487	0.000453389
LARP1B	4:33840148-33874853	10.1537	26.7891	1.39965	0.000837026
MMACHC	8:20037123-20042797	0.789356	2.94128	1.8977	0.0144391
NAP1L1	1:37871086-37885437	240.854	115.588	-1.05917	0.0119683
AKR1A1	8:20059936-20074822	54.0092	13.785	-1.97011	0.000453389
NASP	8:20075621-20085978	59.0342	6.97843	-3.08058	0.000453389
TIPARP	9:22313992-22346827	5.40591	27.7453	2.35963	0.000453389
E2F7	1:38215230-38234268	4.75609	0.960382	-2.3081	0.000453389
TMEM69	8:20122283-20123979	8.56007	20.5506	1.26349	0.0193473
MRPL14	3:29732267-29741085	23.6784	74.4304	1.65232	0.000453389
VEGFA	3:30013850-30033731	6.31598	33.9212	2.42511	0.000453389
RPS6KL1	5:37387518-37391470	2.35874	0.530432	-2.15278	0.0163751
MRPS18A	3:30139552-30159362	14.4491	34.4621	1.25403	0.00541821
DCTN6	4:34194252-34196125	25.5764	62.2774	1.28389	0.00640795
NAV3	1:38593309-38850635	24.0482	7.54199	-1.67291	0.000453389
PLCH1	9:22445271-22499563	0.856339	0.127069	-2.75257	0.0187817
SYT1	1:39159692-39381692	5.05496	0.699956	-2.85236	0.00119451
MBSP	1:39497292-39614667	43.971	88.5667	1.01021	0.0180412
MME	9:22527164-22563563	28.3488	13.6168	-1.05791	0.0493618
XPO5	3:30239236-30266867	22.3911	10.4925	-1.09356	0.00712798
7	9:22832784-22835332	3.16998	20.6618	2.70442	0.000453389
-	9:22910473-22916639	2.91514	11.8808	2.027	0.00438998
ESRRB	5:37917632-38140798	1.44721	14.0339	3.27757	0.000453389
VASH1	5:38144495-38157153	70.874	20.3529	-1.80002	0.000453389
SNCA	4:34818547-34885635	0.734898	14.5254	4.30489	0.000453389
CCSER1	4:35009390-35625783	7.45884	2.82747	-1.39944	0.0172971
GRID2	4:36126361-36482631	1.4613	0.232295	-2.65322	0.0206568
SELT	9:23099582-23105258	33.9941	146.342	2.10599	0.000453389
SMARCAD1	4:36577078-36618033	13.5428	5.35131	-1.33956	0.00304476
HPGDS	4:36621104-36636068	24.645	2.43402	-3.33988	0.000837026
-	8:20517454-20527586	9.12485	0.403406	-4.4995	0.00119451
HPS3	9:23378212-23397356	9.91487	21.3111	1.10394	0.015445
MKNK1	8:20699729-20715718	1.14753	11.2947	3.29905	0.000453389
GYG1	9:23410227-23425241	18.3986	155.446	3.07875	0.000453389
ATPAF1	8:20744186-20754041	8.52373	18.2426	1.09776	0.0172971
LTBP1	3:30485201-30667659	66.8665	23.5394	-1.50621	0.000453389
AHSA1	5:38509974-38515589	34.9442	73.0035	1.06291	0.00735842
-	8:20771031-20780775	1.66745	0.171178	-3.28408	0.0225773
PPP2R2D	6:34300969-34324759	26.1018	55.7481	1.09477	0.0121847
BNIP3	6:34329836-34334530	14.6718	158.907	3.43706	0.000453389
STIL	8:20820462-20837889	4.01623	0.748218	-2.42431	0.000453389
DPYSL4	6:34398116-34408511	1.74432	0.371105	-2.23277	0.0430456
PWWP2B	6:34494570-34496310	7.21506	15.4385	1.09745	0.0280005
COL25A1	4:36799078-37092841	13.4211	3.28562	-2.03026	0.000453389
BEND5	8:21903168-21934897	9.24695	19.8325	1.10082	0.00937082
NRXN3	5:39495832-39699894	3.23275	0.35995	-3.16689	0.0435875
ETNPPL	4:37104650-37118540	17.6769	116.558	2.72111	0.000453389
OSTC	4:37153758-37157890	51.758	104.382	1.01202	0.0160047
Lef-1	4:37323507-37377729	42.5597	1.12394	-5.24285	0.000453389
ELAVL4	8:22464842-22521965	6.94303	0.875574	-2.98726	0.00215483
SGMS2	4:37429510-37456007	11.0293	4.48905	-1.29686	0.0256812
RNF11	8:22881460-22907539	15.5892	31.6808	1.02307	0.018422
TTC39A	8:22914257-22948105	2.79792	0.297232	-3.23469	0.00333661
PAPSS1	4:37490650-37526579	32.5929	10.2055	-1.67521	0.000453389
CDC42EP3	3:31128988-31129744	23.8014	137.952	2.53505	0.000453389
NRD1	8:23019273-23095768	28.872	75.6485	1.38964	0.00184944
NPNT	4:37998528-38044094	36.7765	8.64144	-2.08944	0.000453389
GSTCD	4:38057433-38119998	3.95789	1.47958	-1.41954	0.0312249
STON2	5:40144827-40210981	3.63487	12.5374	1.78626	0.000453389
STRN	3:31428644-31485527	16.4231	40.7906	1.31251	0.000837026
VIT	3:31498166-31540414	4.40352	0.543558	-3.01815	0.000837026
TET2	4:38256306-38277565	13.8643	42.6249	1.62032	0.000453389
NDUFAF7	3:32873309-32879304	8.94128	21.7018	1.27926	0.0119683
SLC25A4	4:38807036-38809857	30.3853	6952.04	7.83792	0.000453389
CC2D1B	8:23246833-23275593	14.7713	31.2161	1.07949	0.00937082
ORC1	8:23276660-23291886	6.25789	0.799998	-2.96761	0.000453389
MEMO1	3:33011257-33036304	30.6928	91.7859	1.58037	0.000453389
SRD5A2	3:33075990-33096731	2.96023	0.759776	-1.96207	0.036712
ACSL1	4:38883036-38919985	25.4455	454.212	4.15789	0.000453389
GPX7	8:23344642-23353210	39.8073	14.5781	-1.44923	0.00276155
CASP3	4:38947849-38962863	32.101	13.0051	-1.30354	0.018422
COL28A1	2:24839285-24897492	0.764173	7.56834	3.30801	0.000453389
CNST	3:33231895-33269855	3.29992	8.42195	1.35172	0.0187817
TFB2M	3:33272349-33280477	7.01159	30.0345	2.09881	0.000453389
PODN	8:23451382-23477433	4.56269	37.5314	3.04014	0.000453389
RWDD4	4:39225936-39234039	44.4074	103.38	1.21909	0.00937082
TTC8	5:42533890-42573987	3.72477	1.40606	-1.40549	0.0144391
KIF26B	3:33669292-33956337	4.33999	0.657577	-2.72246	0.000453389
TDP1	5:42892401-42988286	3.22392	1.02332	-1.65555	0.00333661
DCTD	4:39453020-39473004	18.4574	2.90225	-2.66896	0.000453389
LRP8	8:23561279-23710577	2.49702	0.737638	-1.75922	0.0125785
ADSS	3:34116277-34136305	57.5805	20.9936	-1.45563	0.000453389
C14orf159	5:43471073-43492281	5.15865	12.3415	1.25846	0.0202952
GLCCI1	2:25020978-25072705	8.00688	3.61606	-1.14682	0.0171072
SDCCAG8	3:34464086-34563969	10.4237	3.94865	-1.40044	0.00414052
CCDC88C	5:43520944-43605797	13.1143	37.2336	1.50546	0.000453389
THSD7A	2:26394646-26589579	0.490637	1.50725	1.61919	0.0388073
-	2:26752973-26765336	9.38292	2.13445	-2.13617	0.00119451
NDC1	8:23986244-24001606	11.3788	3.15304	-1.85154	0.000837026
DIO1	8:24006796-24011727	3.40849	0.477752	-2.8348	0.0148488
MAP1LC3C	3:35039126-35040884	12.2784	0.714944	-4.10215	0.00414052
HMGB2	4:42740629-42743052	115.202	17.1822	-2.74517	0.000453389
TMEM59	8:24030292-24038522	30.3225	75.9255	1.3242	0.00119451
FBLN5	5:43740993-43781814	16.6587	44.5554	1.41933	0.000453389
EXO1	3:35065029-35080589	14.0239	0.894477	-3.9707	0.000453389
SCIN	2:26871391-26920922	13.0079	0.821148	-3.9856	0.000453389
SSBP3	8:24074036-24124115	36.8544	17.1242	-1.1058	0.0258558
FMN2	3:35540377-35680173	3.61851	0.701241	-2.36742	0.00184944
ACOT11	8:24131386-24140486	1.93233	10.9486	2.50234	0.000453389
TTC4	8:24142956-24148277	12.6614	28.0386	1.14698	0.0100705
SOSTDC1	2:28523315-28585218	19.0363	0.573914	-5.05178	0.00687513
DHCR24	8:24157605-24165747	8.6191	3.13284	-1.46007	0.00541821
ANKMY2	2:28587086-28608532	10.0356	20.9505	1.06186	0.0115478
USP24	8:24190572-24237937	28.4345	81.0446	1.51107	0.000453389
BZW2	2:28608916-28661135	103.51	212.924	1.04057	0.0169001
RYR2	3:36498790-36661068	0.629744	0.0488887	-3.68719	0.0165425
PRKAA2	8:24663004-24679845	2.78217	31.7482	3.5124	0.000453389
CDCA7	7:16830039-16838026	23.3189	4.44033	-2.39276	0.000453389
ASB5	4:43775823-43808347	13.0762	32.8422	1.3286	0.00414052
HDAC9	2:29228467-29653602	5.20027	14.6615	1.49537	0.000453389
LRP2	7:18254208-18342504	31.0146	0.942146	-5.04085	0.000453389
EPGN	4:44118457-44127174	1.66012	0.300359	-2.46653	0.0301479
MACC1	2:30032053-30066287	0.782515	0.0361092	-4.43768	0.0237546
UNC79	5:44411262-44508014	1.39189	0.17672	-2.97751	0.00276155
ASB2	5:44628420-44646454	3.01183	28.8469	3.2597	0.000453389
ABCB11	7:18366760-18411191	2.59278	0.293932	-3.14095	0.00152761
G6PC2	7:18415593-18420438	3.713	0.740854	-2.32532	0.0115478
SPC25	7:18426549-18430278	41.1044	5.66932	-2.85804	0.000453389
RAPGEF5	2:30757165-30909032	4.81585	31.4929	2.70916	0.000453389
cNFI-A4	8:25948004-26179911	87.875	36.0481	-1.28553	0.0111128
STK39	7:18583601-18668725	8.73975	2.76279	-1.66146	0.00184944
B3GALT1	7:18689015-18689996	2.00145	10.1851	2.34734	0.0121847
PPP4R4	5:44707005-44769350	2.04481	0.397711	-2.36217	0.00830038
USP1	8:26391540-26401494	42.645	20.0961	-1.08546	0.00541821
PPFIA2	1:40131211-40428161	3.06869	0.494411	-2.63384	0.00152761
GALNT3	7:19189884-19211629	5.79477	0.587926	-3.30104	0.00304476
IGF2BP3	2:31286665-31393727	44.5423	15.9237	-1.484	0.000453389
-	4:45120868-45127901	0.740486	2.83816	1.93841	0.033515
DOCK7	8:26403359-26490933	30.2904	14.461	-1.06669	0.0107021
-	5:44838022-44843691	2.39076	0	-1.76161	0.000453389
CSRNP3	7:19226360-19245814	4.24643	1.24236	-1.77317	0.0256812
GSC	5:44981706-44983006	3.6244	0.310198	-3.54648	0.0488258
NID1	3:37178195-37213970	59.2619	176.05	1.57081	0.000453389
GNG4	3:37348012-37353782	5.27576	0	-2.64979	0.010505
KCNK1	3:38006260-38036746	8.43276	2.64572	-1.67235	0.00152761
-	3:38135387-38174625	3.54311	0.273674	-3.69448	0.0024642
PCNXL2	3:38182462-38327510	4.63725	0.317605	-3.86796	0.000453389
PGM1	8:26764667-26783622	9.96163	260.6	4.70931	0.000453389
ROR1	8:26884365-26926589	25.9008	8.35071	-1.63302	0.000453389
Protein	2:31896369-31896854	99.8054	2012.78	4.33393	0.000453389
CACHD1	8:26977491-27061474	15.2893	7.41656	-1.04371	0.0138255
RAVER2	8:27069632-27101820	13.9699	6.12522	-1.18949	0.00687513
AK4	8:27167596-27176227	5.67609	1.00254	-2.50123	0.0315319
SCN3A	7:19389218-19468431	2.07264	0.377763	-2.45592	0.000453389
SNX10	2:32350695-32384116	1.95574	6.0478	1.6287	0.00414052
EGLN1	3:39053931-39084651	39.3364	321.945	3.03288	0.000453389
COBLL1	7:19544323-19617293	13.7377	36.2902	1.40144	0.000837026
CLMN	5:45165016-45184249	4.27701	10.9231	1.3527	0.0138255
SYNE3	5:45270523-45300174	7.74895	19.6796	1.34463	0.00276155
GLRX5	5:45330737-45337464	12.7065	52.9585	2.0593	0.000453389
KCNH7	7:20330958-20538685	0.232582	1.65987	2.83526	0.000453389
ACTA1	3:39337938-39339803	192.438	21145.9	6.77983	0.000453389
PDE4B	8:27415315-27426443	2.61448	16.6661	2.67233	0.000453389
ABCB10	3:39378631-39395607	7.14815	18.3857	1.36295	0.00388654
TAF5L	3:39412902-39427750	8.02884	16.5775	1.04596	0.0251912
FAP	7:20575082-20613175	72.3276	29.5356	-1.29209	0.00438998
HIBADH	2:33345458-33429553	17.2519	100.881	2.54782	0.000453389
GALNT2	3:39542263-39630276	32.6695	8.28411	-1.97953	0.000453389
DPP4	7:20637421-20676092	6.99001	2.92136	-1.25865	0.0204764
PGBD5	3:39650800-39685104	4.89626	0.450687	-3.44148	0.0266674
VRK1	5:45876529-45909816	9.70253	2.03228	-2.25526	0.000453389
TAX1BP1	2:33446115-33496509	42.9207	130.245	1.60148	0.000453389
COPS4	4:45687515-45698302	12.5871	30.7285	1.28763	0.000837026
LY75	7:21382005-21420596	8.7449	20.9871	1.26299	0.000837026
GNPAT	3:40017545-40038387	18.8833	40.1317	1.08763	0.00897376
CHN2	2:34129767-34292862	13.8312	5.80251	-1.25317	0.00757965
EML1	5:48159647-48241305	9.13871	23.8329	1.38289	0.000837026
THBS2	3:40680693-40713177	140.244	19.9194	-2.81569	0.000453389
COLQ	2:34463937-34490356	2.64244	9.79001	1.88944	0.00687513
KITLG	1:42864375-42916342	4.94039	11.8226	1.25885	0.037811
POC1B	1:43207668-43254712	6.06856	1.22953	-2.30324	0.000453389
SLC25A29	5:48441121-48448485	6.29569	19.6939	1.64531	0.00438998
CDS1	4:46222166-46249662	2.25169	0.239671	-3.23188	0.00640795
GALNT15	2:34767366-34788665	4.10785	9.5056	1.21039	0.0312249
WLS	8:27623283-27647208	41.9182	10.7489	-1.96339	0.000453389
OXNAD1	2:34807843-34826732	9.39526	34.3416	1.86995	0.000453389
OBSL1	7:21558494-21570704	2.27724	0.690487	-1.7216	0.00687513
CHPF	7:21577091-21580577	6.83114	2.88744	-1.24234	0.0193473
PLCL2	2:35030728-35122053	7.97399	117.826	3.88521	0.000453389
-	7:21628476-21632426	1.22863	0.188762	-2.70241	0.0498033
-	8:27663633-27681906	3.11895	9.23707	1.56638	0.00687513
Sulf1	2:115993904-116060835	21.7661	7.28046	-1.57998	0.000837026
EPYC	1:43798642-43821219	5.31189	0.168912	-4.97488	0.0280005
KERA	1:43843144-43851618	119.394	1.56104	-6.25708	0.000453389
DEPDC1	8:27684060-27694395	9.65255	0.724757	-3.73534	0.000453389
KAT2B	2:36428841-36470733	7.23963	43.6297	2.59132	0.000453389
ZNF385D	2:36832211-36992407	15.8125	51.3729	1.69994	0.000453389
LRRC7	8:27761226-27884116	1.50614	0.0692225	-4.44348	0.0193473
-	1:44690008-44710912	44.7564	198.905	2.15191	0.000453389
DACT2	3:41160296-41172875	15.0434	4.53296	-1.73061	0.00333661
FRMD1	3:41319932-41347556	9.22788	2.25608	-2.03218	0.000453389
LRRC40	8:27890884-27906740	13.0065	5.3054	-1.2937	0.0109124
DES	7:21638776-21682786	96.2787	418.732	2.12074	0.000837026
PLXNC1	1:44935662-45003163	4.56499	1.9725	-1.21058	0.0142517
OXSM	2:38518530-38526909	1.30494	3.1338	1.26394	0.0206568
ADGRL3	4:47308220-47790789	42.436	8.79183	-2.27105	0.000453389
TMCC3	1:45037003-45076411	2.19515	15.9379	2.86007	0.000837026
NDUFA12	1:45179842-45187320	77.7493	612.371	2.97751	0.000453389
MLLT4	3:41393867-41474285	26.3675	12.9535	-1.02542	0.0107021
CTH	8:27956040-27970725	61.1234	5.71065	-3.42	0.000453389
TECRL	4:48463475-48552999	0.232949	20.4441	6.45553	0.000453389
IGFBP7	4:48581285-48621169	16.2679	132.634	3.02736	0.00616347
UNC93A	3:41687478-41708127	1.21273	0	-1.14583	0.000453389
TTLL2	3:41711696-41713292	1.78295	0.274427	-2.69977	0.0293013
NEGR1	8:28066596-28149459	7.74561	19.6201	1.34088	0.0342231
HSP90AA1	5:49388165-49393962	224.748	719.869	1.67942	0.00215483
TNNI3K	8:28465963-28528000	0.705194	2.61451	1.89045	0.0169001
TYW3	8:28539074-28542701	16.5718	5.35981	-1.62848	0.00782422
ANKRD9	5:49550496-49551932	1.26293	18.2891	3.85614	0.000453389
RCOR1	5:49651288-49665372	26.5933	12.6197	-1.07539	0.0242873
TMEM66	4:48646934-48654556	7.26541	20.696	1.51024	0.00119451
SLC4A7	2:39023044-39102309	13.5884	96.6249	2.83002	0.000453389
NTN4	1:45466329-45505575	0.656954	3.26059	2.31127	0.000837026
GADL1	2:40463087-40532241	0.436541	8.92966	4.35442	0.000837026
OSBPL10	2:40768624-40875297	9.16614	3.38214	-1.43838	0.00491356
SMARCAL1	7:22835948-22873570	5.10731	1.78279	-1.51842	0.00152761
2016-09-11	4:49077853-49125067	72.7946	25.2202	-1.52925	0.000453389
GPD1L	2:40901332-40926503	19.3684	58.8946	1.60443	0.000453389
MPC1	3:42131325-42141404	29.2435	160.699	2.45817	0.000453389
SHROOM3	4:49156408-49291621	14.4073	4.73507	-1.60534	0.000453389
XRCC5	7:22997771-23041754	26.0242	8.77697	-1.56806	0.000453389
PECR	7:23066890-23079243	8.36983	18.9643	1.18002	0.015445
TCAIM	2:41194188-41210712	9.77776	38.3364	1.97114	0.000453389
SLC25A3	1:46514909-46522801	165.754	953.846	2.52471	0.000453389
SNRK	2:41602629-41626749	17.0782	48.081	1.49331	0.000453389
BAG5	5:50307154-50312108	7.29481	17.2518	1.24181	0.00438998
CYP27C1	7:23153214-23170059	11.6843	0.393299	-4.8928	0.000837026
NOD1	2:41819533-41843672	4.69126	1.94697	-1.26875	0.0398918
PDE10A	3:42463950-42626252	13.1266	6.11019	-1.10321	0.0125785
BIN1	7:23184009-23267807	58.9169	526.205	3.15887	0.000453389
SH3BP5	2:42031975-42073412	33.6455	149.676	2.15336	0.000453389
PARK2	3:43765826-44445298	1.66455	6.86193	2.04348	0.00184944
-	2:42137314-42175947	0.13186	3.34816	4.66629	0.000453389
ASPG	5:50534849-50582291	6.87289	1.70885	-2.00789	0.000837026
CNTNAP5	7:23919266-24182349	4.80936	0.327011	-3.87843	0.000453389
MAP3K4	3:44538064-44608530	8.11398	20.0651	1.30621	0.0024642
SLC22A3	3:44704893-44728363	0.196589	8.02909	5.35198	0.00359944
KIF26A	5:50610381-50708576	27.1052	5.38471	-2.33163	0.000453389
PTPN4	7:24863710-24924517	13.4504	38.0799	1.50138	0.00152761
EPB41L5	7:24931013-24973586	11.242	4.38247	-1.35908	0.0109124
ABTB2	5:17831848-17958154	3.9304	0.877675	-2.16292	0.00666461
ADSSL1	5:51448055-51473869	20.9059	369.329	4.14292	0.000453389
ADAMTS3	4:49890855-49977356	17.4482	6.14158	-1.50639	0.000453389
MRPL18	3:44871003-44873533	29.8793	127.817	2.09687	0.000453389
RALB	7:25039351-25049178	44.2707	100.942	1.18911	0.00541821
GLI2	7:25280814-25459921	12.5886	2.72749	-2.20647	0.000453389
CEP170B	5:51637377-51687737	8.48848	4.19148	-1.01805	0.0234059
ACAT2	3:44881986-44889927	25.7876	4.03477	-2.67612	0.000453389
SOD2	3:44923213-44929994	54.3802	423.261	2.9604	0.000453389
SLC15A2	7:25892438-25928915	3.95009	0.570986	-2.79036	0.0024642
DIRC2	7:25983767-26044980	8.36324	21.7261	1.3773	0.00875736
SEMA5B	7:26051936-26233120	23.2801	9.45952	-1.29926	0.00119451
PDIA5	7:26336030-26417103	31.634	13.2989	-1.25017	0.00276155
HIPK3	5:6353276-6442756	34.7356	106.983	1.6229	0.000453389
TMEM108	2:43178585-43193963	14.1936	1.23327	-3.52468	0.000453389
hsp70	5:52784176-52786081	42.9263	396.895	3.20882	0.000453389
CCDC14	7:26880823-26889311	5.3122	2.13212	-1.31702	0.0293013
MGP	1:47886139-47891373	3.50236	465.289	7.05365	0.000453389
-	1:47926958-48009693	243.144	46.1804	-2.39646	0.000453389
UMPS	7:27363364-27369203	21.3341	9.70749	-1.13599	0.0123868
-	8:4241110-4268884	18.7515	96.8891	2.36933	0.000453389
HIST1H111R	1:48033616-48034276	98.7314	25.3711	-1.96032	0.000453389
APOLD1	1:48049291-48049969	0.389129	9.99296	4.68259	0.0304532
ESR2	5:52910591-52952314	0.732557	0.14262	-2.36077	0.0373872
SYNE2	5:52957671-53114338	27.391	129.639	2.24273	0.00119451
HEG1	7:27453192-27465873	8.52922	20.1885	1.24305	0.00276155
FAT4	4:51926112-52061166	68.7023	13.42	-2.35598	0.000453389
ANKRD50	4:52293414-52334335	42.4841	18.0451	-1.23532	0.00304476
SNRPD1	2:43407370-43411742	87.0549	32.5628	-1.4187	0.000453389
TTC26	1:48858862-48903879	6.90665	2.56314	-1.43007	0.0395246
KCNH5	5:53408532-53552358	2.37464	0.237657	-3.32076	0.0210024
SYT16	5:53769481-53815142	3.77024	0.167572	-4.4918	0.0176514
RRP7A	1:49057125-49060762	13.9309	33.117	1.24928	0.00782422
TCF20	1:49204024-49241902	27.9553	13.1084	-1.09262	0.00937082
CCNA2	4:53350908-53356114	40.701	7.98334	-2.35	0.000453389
CLEC3B	2:43675441-43682092	19.3227	63.7628	1.72242	0.000453389
CYP2D6	1:49264034-49274937	3.58072	10.1469	1.50271	0.00414052
SMDT1	1:49277066-49279093	22.4934	84.2709	1.90553	0.000453389
KIF15	2:43768480-43804535	36.3095	3.19461	-3.50664	0.000453389
CTNNB1	2:44026722-44048181	206.874	67.5702	-1.6143	0.000453389
PPM1A	5:54429979-54441774	37.2869	87.5338	1.23117	0.00152761
CCDC134	1:49369023-49373316	12.5332	25.2032	1.00785	0.0495131
TRAK1	2:44326507-44408536	15.8868	60.6324	1.93226	0.000453389
EIF1B	2:44557273-44561335	14.6809	39.5007	1.42794	0.0024642
ACO2	1:49465616-49486042	64.6683	1112.81	4.105	0.000453389
TOB2	1:49497082-49503880	6.37665	45.677	2.8406	0.000453389
NDNF	4:53606931-53623955	15.9063	0.693319	-4.51994	0.000453389
PRDM5	4:53644936-53729832	6.91684	2.06256	-1.74567	0.000837026
MAD2L1	4:53952131-53955591	18.6083	2.99842	-2.63367	0.000453389
SUSD5	2:45087234-45129827	3.56725	0.298076	-3.58106	0.0206568
ABCD2	1:15080339-15126895	4.5395	23.2839	2.35873	0.000453389
USP53	4:54147247-54170438	7.0778	23.6609	1.74113	0.000453389
MYOZ2	4:54193100-54210894	36.1585	493.501	3.77065	0.000453389
SYNPO2	4:54233640-54321943	30.9105	83.4805	1.43334	0.000837026
SEC24D	4:54343364-54387579	33.1071	14.3248	-1.20862	0.00414052
XPNPEP3	1:49748495-49763748	7.56149	16.0947	1.08985	0.0185935
PRSS12	4:54423626-54470738	7.29684	1.09418	-2.73742	0.000453389
NDST3	4:54481057-54543688	5.17969	1.90962	-1.43958	0.022059
SLC25A17	1:49784854-49804765	6.27291	2.41818	-1.37521	0.0117547
NDST4	4:55718382-55803843	1.28633	0.0804796	-3.9985	0.0396101
CGT	4:55856552-55899875	1.17704	24.1388	4.35812	0.000453389
ARSJ	4:56052212-56091725	16.743	8.32428	-1.00816	0.0390831
KIAA1549L	5:6249379-6351391	3.6909	0.266277	-3.79297	0.000453389
DACT1	5:54991343-55000030	22.8189	9.34525	-1.28792	0.00304476
ADSL	1:49948589-49964213	34.8138	96.2685	1.4674	0.000453389
CAMK2D	4:56144607-56305629	23.0892	53.377	1.209	0.0107021
DCLK3	2:46489571-46501336	12.3279	1.63778	-2.91211	0.000453389
ZGRF1	4:56717323-56732218	2.27519	0.699232	-1.70214	0.0309074
EPDR1	2:46706838-46735913	13.5472	5.74711	-1.23709	0.00918743
-	7:27739667-27755563	1.60287	3.41707	1.0921	0.0451291
SFRP4	2:46736953-46746402	2.1845	0.113854	-4.26204	0.0276802
C14orf37	5:55195435-55251288	2.23042	0.0666241	-5.06513	0.0396101
SLC35F4	5:55279122-55387350	0.150975	1.38596	3.1985	0.0100705
C14orf105	5:55387428-55393814	0.628543	4.3683	2.79699	0.0397664
ENPEP	4:57434842-57469617	3.15983	0.364861	-3.11443	0.00119451
DBI	7:27884290-27887633	83.4938	327.532	1.97189	0.000453389
WT1	5:5455021-5489423	3.29079	0.688915	-2.25604	0.00438998
KCNA4	5:4504237-4506226	1.15937	0	-1.11061	0.000453389
MGAT3	1:50490803-50492294	1.98838	8.74679	2.13716	0.00961737
FBXO34	5:56090026-56126129	11.1043	22.2163	1.00051	0.0167354
EGF	4:57631763-57683454	1.35906	24.8577	4.19302	0.000453389
DPP10	7:28692504-28874290	12.7238	6.05046	-1.07241	0.0293013
SYNGR1	1:50534582-50544913	6.44913	16.8573	1.3862	0.0318459
-	2:47875371-47923403	43.49	13.7679	-1.65937	0.000453389
KIF18A	5:3874986-3920091	5.99077	0.743201	-3.01092	0.000453389
DLGAP5	5:56134599-56152967	41.3198	8.92525	-2.21087	0.000453389
SLC35F5	7:29157968-29174332	8.28695	21.0107	1.34221	0.00687513
CASP6	4:57754985-57763766	12.2414	5.24636	-1.22238	0.0158333
LGR4	5:3647766-3711001	25.0541	6.61608	-1.921	0.000453389
CCDC109B	4:57764088-57791851	9.24386	3.42726	-1.43144	0.015062
WDHD1	5:56186424-56224761	13.1657	0.919977	-3.83904	0.000453389
GMFB	5:56340591-56350104	35.439	14.2955	-1.30978	0.00215483
RAP1GDS1	4:59298213-59387366	36.0317	17.4956	-1.04227	0.0107021
ZRANB3	7:30024236-30054671	5.94277	1.47663	-2.00883	0.0024642
MDGA2	5:56597161-56894701	3.54008	1.23933	-1.51422	0.044294
POLE2	5:57501918-57521788	13.0469	5.58096	-1.22512	0.0121847
KLHDC1	5:57525084-57552345	18.859	40.674	1.10886	0.0119683
ADH5	4:59556246-59563863	76.9254	35.4042	-1.11954	0.00640795
-	4:59594469-59604806	13.9014	0.56808	-4.61299	0.000453389
UBXN4	7:30134925-30148126	93.0707	230.704	1.30965	0.00152761
MICALL1	1:50931991-50950143	20.7748	9.04066	-1.20033	0.00438998
LRRFIP2	2:49616196-49657547	28.9726	75.0012	1.37223	0.0024642
EMCN	4:59791982-59835703	8.44462	38.9993	2.20734	0.000453389
FBXO30	3:45824454-45831133	9.84227	40.1453	2.02817	0.000453389
PPP3CA	4:59910287-60049717	32.355	66.248	1.03389	0.0180412
PLA2G6	1:50836438-50854357	1.9674	5.38808	1.45348	0.019912
RPB6	1:50924001-50927570	49.4235	188.061	1.92793	0.000453389
RAB32	3:46154327-46173538	6.5426	2.07555	-1.65637	0.0193473
-	1:50991975-50992548	0.906602	7.37259	3.02363	0.018422
-	4:60563362-60581026	2.81951	7.94974	1.49546	0.00830038
-	2:50574639-50637586	15.5983	5.63357	-1.46927	0.03625
C7orf25	2:51738227-51742886	4.87024	26.493	2.44355	0.000453389
LCT	7:30149348-30165520	1.6641	0.196961	-3.07876	0.000837026
MRPL32	2:51752757-51754673	15.2493	41.2184	1.43455	0.00184944
BDH2	4:60581710-60595813	20.7661	45.0226	1.11642	0.0134181
HECW1	2:51911546-52082394	4.48391	1.62515	-1.46419	0.00983766
MCM6	7:30167977-30181239	24.9553	3.80935	-2.71173	0.0191855
STK17A	2:52094037-52119044	6.65753	33.9737	2.35136	0.000453389
BLVRA	2:52203859-52216106	2.25508	6.03148	1.41933	0.0357662
NIN	5:57795665-57849300	3.83482	1.53911	-1.31706	0.00735842
HNMT	7:30750465-30868567	2.35977	22.3167	3.24141	0.000453389
-	7:31068983-31189244	4.2778	9.92367	1.214	0.00937082
NUP43	3:47489108-47498142	19.1892	4.93562	-1.95899	0.000453389
-	2:53643865-53934916	1.92882	0.174289	-3.46817	0.00616347
-	2:53983168-54263074	2.51674	0.586879	-2.10042	0.0382118
PPP1R14C	3:47607406-47658949	11.9531	32.1641	1.42806	0.00152761
TXNDC16	5:58026412-58072476	3.92574	1.60152	-1.29352	0.00897376
LRP1B	7:31350096-31932431	3.02134	0.793793	-1.92835	0.000453389
ORC4	7:34059512-34072973	16.6398	4.37563	-1.92707	0.00119451
MIS18BP1	5:58605376-58623023	15.0874	4.12342	-1.87144	0.000453389
kif5c	7:34274370-34333241	14.3286	2.05506	-2.80165	0.000453389
FKBP25	5:58683591-58687897	104.78	295.918	1.49784	0.000453389
-	5:15411216-15475247	12.1788	3.8147	-1.67473	0.00215483
TNFIP6	7:34630768-34644425	11.2601	1.58628	-2.8275	0.000837026
TRIP13	2:55637321-55652172	10.9209	0.938371	-3.54079	0.000453389
TPPP	2:55706729-55755519	25.3666	63.8599	1.33198	0.00304476
LRRC14B	2:55897543-55900827	0.227675	19.16	6.39498	0.0115478
pvalb1	1:51455039-51463393	0.788175	157.581	7.64336	0.00937082
FOXRED2	1:51563000-51571061	4.97821	1.90032	-1.38939	0.0430456
TXN2	1:51573279-51580672	33.292	181.85	2.4495	0.000453389
KCNJ3	7:35234889-35264450	1.56326	0.344252	-2.18302	0.0476237
NR4A2	7:35531191-35536596	0.689424	2.56378	1.89481	0.0316804
MB	1:51849853-51853554	3.8851	138.535	5.15615	0.000453389
MCM5	1:51939573-51947830	22.9607	3.44929	-2.7348	0.000453389
ACVR1C	7:35731033-35744854	0.662647	4.91768	2.89166	0.000453389
TOM1	1:51962484-51983162	4.22147	42.841	3.34317	0.000453389
TIMP3	1:52867137-53186826	18.7009	43.7108	1.22488	0.0291949
NAA20	7:36209703-36213218	43.5393	153.698	1.81971	0.000453389
COL15A1	2:55950087-56021349	25.8128	83.51	1.69386	0.000453389
BTBD11	1:53339866-53411487	18.6087	4.32666	-2.10465	0.000453389
RBFA	2:56186902-56202681	4.10283	9.63188	1.2312	0.0115478
CRY1	1:53554187-53588375	22.3035	46.2325	1.05163	0.00875736
MTERF2	1:53593806-53595000	1.66389	7.04049	2.08112	0.0213185
C1H12ORF23	1:53597858-53610656	46.0572	22.4494	-1.03675	0.010505
-	2:56203311-56208665	9.65734	1.0634	-3.18294	0.00119451
NFATC1	2:56697423-56780391	16.8935	35.7725	1.08238	0.00918743
CKAP4	1:53861782-53873170	133.509	57.525	-1.21467	0.00464758
NUAK1	1:53895863-53940812	17.2184	50.9947	1.56639	0.000453389
ALDH5A1	2:57896209-57908296	10.4604	39.0212	1.89932	0.000453389
MRS2	2:57937714-57948739	2.95336	10.9132	1.88564	0.000837026
NRSN1	2:58022131-58024847	4.80796	14.7134	1.61363	0.00464758
TET3	22:2808918-2820475	6.65533	2.57701	-1.36881	0.00464758
RNF144B	2:60324505-60357712	0.9508	9.64133	3.34202	0.00687513
RANBP9	2:60606706-60644558	15.3202	35.7304	1.22171	0.00388654
MYLIP	2:61562079-61576684	12.4212	35.947	1.53307	0.000453389
GMPR	2:61611281-61643300	3.26808	38.9651	3.57567	0.00276155
NCS1	17:5864356-5873610	7.92452	0.718427	-3.46341	0.0310663
RBM24	2:62005224-62018159	135.287	290.795	1.10398	0.0234059
CAP2	2:62036985-62111604	23.4026	83.8298	1.8408	0.000453389
NT5DC3	1:54903959-54923285	5.40564	35.0901	2.69852	0.000453389
ADAM12	6:32099555-32274313	16.4274	5.4514	-1.59141	0.00735842
STAB2	1:54927407-55004223	1.95592	0.644156	-1.60236	0.0234059
IGF-I	1:55432529-55480957	8.74088	2.15482	-2.02021	0.0244518
NUP37	1:55569413-55593570	23.9691	11.1488	-1.10429	0.0232722
MAK	2:63302983-63336417	3.65202	43.3223	3.56834	0.000453389
-	2:64381609-64398492	24.4652	51.0666	1.06165	0.0152592
BLOC1S5	2:64404616-64418127	12.4031	29.9326	1.27101	0.00464758
DSP	2:64611441-64640267	33.2534	0.189499	-7.45517	0.000453389
LY86	2:64976837-65001770	3.92819	11.3288	1.52806	0.00388654
ECI2	2:65994142-66009335	13.8116	85.9278	2.63724	0.000453389
TUBB2B	2:66367677-66370171	29.4644	2.98875	-3.30136	0.000453389
PRC1	10:19561548-19563276	11.938	1.53469	-2.95954	0.00215483
MYLK4	2:67611322-67673626	25.6243	121.175	2.24151	0.000453389
-	1:56787532-56803606	3.14585	33.8115	3.42599	0.000453389
KDM7A	1:56827921-56860120	7.19038	28.837	2.00378	0.000453389
DENND2A	1:56983737-57021332	42.9916	20.3378	-1.07989	0.00735842
BCL2	2:67926746-68013683	11.7138	24.7039	1.07653	0.0107021
C5orf22	2:69235104-69248831	4.94327	16.138	1.70693	0.000453389
PKP2	1:58971759-59016900	2.52888	0.379617	-2.73588	0.000453389
MCM4	2:107695681-107707788	26.3258	5.91146	-2.15489	0.000453389
YARS2	1:59053995-59059165	4.92814	12.0491	1.28982	0.0210024
DNM1L	1:59065374-59100295	33.8077	74.3453	1.13689	0.00735842
CAPRIN2	1:59721892-59753853	3.80492	8.43127	1.14788	0.0102906
BASP1	2:75347265-75348000	282.176	27.1048	-3.37998	0.000453389
MYO10	2:75483064-75633537	28.2646	7.8958	-1.83984	0.000453389
ANKH	2:76201669-76237846	9.56601	39.9303	2.0615	0.000453389
DDX11	1:60060401-60079772	3.441	0.395636	-3.12058	0.00119451
IQSEC3	1:60139732-60238559	1.06993	0.0640819	-4.06146	0.0389153
CCDC77	1:60421153-60432325	7.23638	1.32967	-2.4442	0.000453389
B4GALNT3	1:60435626-60496703	4.24644	11.6985	1.462	0.000837026
ADIPOR2	1:61067943-61110429	7.09632	22.6833	1.67649	0.0248005
DAP	2:78115687-78159642	64.0082	31.881	-1.00556	0.0144391
2016-03-06	2:78263713-78306571	9.88643	26.9638	1.4475	0.000453389
CECR5	1:61787547-61792304	2.59238	11.6969	2.17378	0.00666461
-	2:78346912-78357068	6.0966	1.03457	-2.55898	0.0435875
ATP6V1E1	1:61931082-61940679	20.7822	52.8798	1.34737	0.000837026
BCL2L13	1:61940876-61980005	17.4839	36.821	1.0745	0.00875736
BID	1:61984895-62003326	22.9271	5.43965	-2.07547	0.000453389
MICAL3	1:62010576-62110007	25.0345	55.4805	1.14806	0.00735842
SMARCD3	2:29877-90506	24.2482	58.7932	1.27777	0.00119451
FASTKD3	2:79193760-79213194	1.9708	4.23142	1.10236	0.0390831
ADCY2	2:79220948-79424359	5.12051	10.5855	1.04772	0.0260299
-	1:62261359-62268585	15.3814	31.3292	1.02633	0.0232722
BPGM	1:62299225-62318069	14.5783	35.7656	1.29474	0.00304476
PTPRO	1:62933510-63081609	2.05186	0.0554371	-5.20994	0.0316804
EPS8	1:63087278-63140780	32.5862	8.14862	-1.99963	0.000453389
GRB10	2:80801705-80940693	7.68722	53.2621	2.79258	0.000453389
PIK3C2G	1:64133607-64331932	1.17536	2.67848	1.18831	0.0484389
PLEKHA5	1:64579550-64672674	17.5736	44.9927	1.35628	0.00541821
MOCOS	2:84812788-85025689	1.70167	7.01146	2.04277	0.000837026
FH	2:85666851-85681240	51.3985	274.979	2.41953	0.000453389
SDHA	2:85681938-85697842	49.3085	410.42	3.0572	0.000453389
CCDC127	2:85697948-85702285	8.4391	21.09	1.3214	0.00897376
RECQL	1:65469869-65489085	9.14104	4.2123	-1.11775	0.0337814
LPCAT1	2:85846134-85899078	11.3671	4.12293	-1.46312	0.0119683
NDUFS6	2:86002616-86007620	43.6146	535.768	3.61872	0.000453389
SOX5	1:66068226-66322847	8.29816	4.09185	-1.02004	0.0234059
ETNK1	1:66601205-66718963	73.0073	12.4954	-2.54664	0.0310663
CTNNAL1	2:88499506-88557002	15.47	7.5481	-1.03529	0.0255136
CENPE	4:60597387-60634806	28.8172	3.0174	-3.25555	0.000453389
SLC39A6	2:88565388-88578292	18.4226	5.75112	-1.67956	0.000453389
ST8SIA1	1:66734813-66851127	14.2374	0.631156	-4.49555	0.000453389
-	7:17156216-17195097	54.468	24.1688	-1.17226	0.00438998
PDK1	7:17199466-17208239	28.4986	100.767	1.82206	0.000453389
ABCC9	1:67026683-67095828	10.4257	55.2347	2.40543	0.000453389
LDHB	1:67177977-67190068	138.27	458.372	1.72903	0.000453389
BBOX1	5:3526416-3559728	16.2347	55.6832	1.77816	0.000453389
SLC5A12	5:3407275-3423420	1.32141	0.0663697	-4.31541	0.0407497
ANO3	5:3278138-3399446	3.26865	0.731755	-2.15926	0.033515
-	1:48017423-48018082	77.9937	6.39867	-3.60751	0.000453389
ABCF2	2:127172-139454	15.5633	33.7617	1.11724	0.00593206
MTCL1	2:98628114-98720357	10.1863	22.0236	1.11243	0.00687513
CLUAP1	14:12766347-12821737	7.92773	3.04246	-1.38167	0.0278644
CELSR1	1:15539605-15697582	10.8232	1.59682	-2.76085	0.000453389
PDLIM3	4:60669449-60692637	28.6334	1272.17	5.47345	0.000453389
FOXM1	1:75109436-75119160	24.1933	3.41215	-2.82585	0.000453389
SORBS2	4:60705450-60848345	5.38835	10.8761	1.01325	0.0222258
TEX10	2:89126844-89261506	21.2591	9.36597	-1.18258	0.0206568
MTHFD2	22:2831855-2838321	4.78441	48.6799	3.34691	0.000453389
NR4A3	2:89372988-89395602	0.352323	12.1102	5.10318	0.000453389
PARD6G	2:89792169-89838665	7.70795	3.33476	-1.20876	0.03768
MYCT1	3:48758838-48759372	3.55287	12.7219	1.84026	0.0425203
VIP	3:48776283-48795822	17.33	2.69924	-2.68264	0.03625
FGL1	4:62470106-62480683	8.25642	35.4967	2.1041	0.000453389
FBXO5	3:48885603-48891185	7.07254	2.99433	-1.23999	0.0256812
MTUS1	4:62557972-62607677	5.21159	21.8706	2.06919	0.000453389
FAM65B	2:90153585-90209672	6.89922	23.8114	1.78714	0.000453389
GMNN	2:90214219-90222893	17.6392	4.41444	-1.99849	0.00593206
SLC7A2	4:62636729-62652254	1.67468	33.9839	4.34289	0.000453389
ACOT13	2:90244562-90249282	23.3563	396.041	4.08377	0.000453389
MBP	2:90566390-90584146	1.54308	176.328	6.8363	0.000453389
MTMR7	4:62708777-62738004	1.5777	6.44543	2.03045	0.0113351
VPS37A	4:62745392-62757106	5.6999	17.9909	1.65826	0.00687513
ZNF516	2:90781040-90880738	17.4969	8.46193	-1.04804	0.0121847
MICU3	4:62820273-62869495	6.43961	20.989	1.70459	0.000453389
TSHZ1	2:91342032-91346101	12.6252	5.30573	-1.25068	0.00333661
AGMAT	21:4906432-4908768	2.01844	0.251419	-3.00507	0.0213185
EDRF1	6:32014614-32036212	9.5256	28.6112	1.5867	0.000453389
CNDP1	2:91819975-91837036	1.17355	0.120749	-3.2808	0.00983766
TIMM21	2:91988464-91993769	7.90449	36.5838	2.21046	0.000453389
PAICS	4:64341541-64393109	13.534	5.92248	-1.19231	0.0280005
SYNJ2	3:51063894-51127835	3.5124	24.3812	2.79524	0.000453389
OPTN	1:6559299-6578617	13.9125	80.0228	2.52403	0.000453389
EZR	3:51391092-51427199	17.8261	8.20926	-1.11867	0.0189869
RTTN	2:93602165-93685718	2.92473	1.43782	-1.02442	0.03625
DOK6	2:93737181-93981838	6.36373	1.87223	-1.76511	0.022412
MRPL47	9:16907571-16911041	19.6743	46.3277	1.23556	0.00491356
MAPK9	13:13261654-13281786	28.9729	59.6193	1.04108	0.0100705
CDT1	11:17932050-17935844	5.98893	1.89214	-1.66228	0.0163751
HIVEP2	3:52031851-52056523	12.0294	40.1036	1.73717	0.000453389
NCAPH2	1:608682-618167	8.79152	0.910851	-3.27083	0.000453389
IMPA2	2:97173754-97193841	20.3566	64.4274	1.66218	0.000453389
TXLNB	3:53273169-53301050	6.56675	146.17	4.47632	0.000453389
SLMO1	2:97084766-97095158	4.06589	27.4877	2.75714	0.000453389
SYNJ2BP	5:26728771-26735600	3.75324	15.9828	2.09031	0.0237546
SPIRE1	2:96957729-97080567	3.54053	1.32491	-1.41807	0.0370476
FAM83H	2:148565718-148571435	4.77329	0.492655	-3.27633	0.000453389
PCYOX1	22:2986874-2992097	12.9857	45.7939	1.81823	0.000453389
C2H18ORF1	2:96516593-96527721	28.2594	63.3595	1.16483	0.0293013
C2H18ORF19	2:96482751-96500035	12.0731	85.7337	2.82807	0.000453389
MAP3K5	3:54290127-54341428	5.39469	13.0199	1.2711	0.00215483
MAP7	3:54395822-54447644	6.30417	0.927397	-2.76505	0.000453389
PTPRM	2:98808839-99165339	11.879	49.8973	2.07055	0.000453389
KDR	4:64794086-64824189	5.24211	11.8651	1.1785	0.00541821
TOMM20	3:37533437-37541244	49.4694	174.271	1.81672	0.000453389
MTFR2	3:54510599-54521360	6.43988	1.13264	-2.50734	0.00735842
PDE7B	3:54542843-54704551	7.48769	43.2374	2.52969	0.000453389
SCFD2	4:65537525-65550782	10.1064	2.80354	-1.84996	0.0386589
RASL11B	4:65555015-65557517	8.68456	2.52492	-1.78221	0.0407497
ASPR	22:2915444-2927562	3.71821	0.68389	-2.44277	0.00640795
PIEZO2	2:97607395-97902750	30.9749	4.27021	-2.85872	0.000453389
c-myb	3:54967895-54990656	2.62723	0.395703	-2.73105	0.0107021
HBS1L	3:55036624-55101252	16.7654	59.9801	1.83899	0.000453389
SGCB	4:65771638-65777574	18.4849	142.041	2.94189	0.000453389
SLC2A12	3:55492474-55523798	1.70228	7.34692	2.10967	0.000453389
EYA4	3:55666848-55823894	9.95372	25.156	1.3376	0.00119451
FBXO40	1:76342956-76354161	0.419258	36.7697	6.45453	0.000453389
LAMA2	3:57586333-57923906	26.8634	88.6252	1.72208	0.00119451
RASSF8	1:67684515-67720396	43.7857	21.4828	-1.02728	0.015445
SSPN	1:67763010-67782281	15.1149	87.1214	2.52705	0.000453389
TSPAN18	5:21455062-21473619	6.3805	19.1947	1.58897	0.0111128
OCIAD1	4:65878669-65892164	42.8178	174.956	2.03071	0.000453389
COX5A	10:1890519-1896138	26.4727	171.416	2.69493	0.000453389
TEC	4:66112141-66153920	2.65301	8.13131	1.61586	0.00215483
A4GALT	1:68489590-68490658	2.1643	9.51932	2.13696	0.00569102
PACSIN2	1:68556333-68619317	23.368	55.7247	1.25378	0.00782422
SCUBE1	1:68715573-68928375	3.14226	0.71614	-2.13349	0.00541821
ADHFE1	2:114787386-114799160	4.70267	16.434	1.80514	0.00491356
MPPED1	1:68983037-69033807	9.63977	4.37204	-1.14069	0.0102906
-	1:69195835-69242099	17.8975	46.4721	1.37661	0.000453389
SAMM50	1:69242346-69263940	11.4382	40.5972	1.82753	0.000453389
CORO6	19:6078719-6082597	2.05635	49.3701	4.58548	0.000453389
GRHL2	2:128591602-128652059	6.64097	0.243071	-4.77195	0.0024642
YIPF7	4:67246401-67261250	0.127287	20.3771	7.32272	0.0176514
FBLN1	1:70623969-70705990	71.8177	14.4637	-2.3119	0.000453389
ATP8A1	4:67757501-67850675	6.65668	15.0853	1.18027	0.00276155
BEND4	4:67900126-67927419	3.47795	0.458516	-2.92319	0.00735842
UCH-L1	4:68252125-68256752	29.7434	2.80092	-3.4086	0.000453389
PHC1	1:75640947-75660086	7.37077	2.94313	-1.32446	0.00640795
RBM47	4:68541427-68547721	5.21148	0.288402	-4.17554	0.00119451
SCRN3	7:16404275-16412287	6.28101	20.7505	1.72408	0.000453389
RIMKLB	1:75460566-75494768	14.0058	3.95037	-1.82596	0.000453389
NDUFV2	2:98526883-98541978	26.3679	175.597	2.73541	0.000453389
LIAS	4:68887573-68898533	6.2515	17.6546	1.49777	0.0111128
NECAP1	1:75222847-75230396	26.1616	55.6099	1.08789	0.00830038
ITFG2	1:75157699-75173288	11.2396	22.6822	1.01297	0.0148488
RELL1	4:69444998-69466051	15.6007	32.6915	1.0673	0.00852529
NWD2	4:69467553-69586911	2.67412	0.507607	-2.39728	0.000453389
PCDH7	4:71167766-71439793	2.2731	0.512502	-2.14903	0.0125785
EDARADD	3:37078798-37097401	3.17694	0.948425	-1.74403	0.0115478
SOD3	4:73280250-73281120	5.37432	20.7486	1.94886	0.00464758
PPARGC1A	4:73626291-73691855	3.73743	25.4415	2.76707	0.000453389
ADGRA3	4:74015278-74072320	15.179	4.23954	-1.8401	0.000453389
CASR	1:76166945-76245007	1.34397	0.233487	-2.52508	0.00616347
LLGL1	14:5050462-5059487	5.22797	1.89953	-1.46061	0.0113351
CSTA	1:76253582-76258549	9.96576	34.9396	1.80981	0.0152592
CCDC58	1:76267858-76277176	17.2103	36.7196	1.09328	0.0315319
FAM162A	1:76278351-76285046	31.3932	107.695	1.77842	0.000453389
NCAPG	4:75480299-75503309	16.1747	1.80752	-3.16166	0.000453389
GAPDH	1:76434646-76437498	661.263	4360.38	2.72116	0.00152761
FAM46C	1:78602133-78606692	2.86535	25.6065	3.15973	0.000453389
ACTN2	3:36948210-37014188	115.962	2744.29	4.56471	0.000837026
COPS7A	1:76630626-76633759	20.2882	65.6947	1.69514	0.000453389
FAM184B	4:75524897-75546434	2.23595	0.490074	-2.18981	0.033515
GPR162	1:76707977-76712482	11.8984	3.4481	-1.78689	0.000837026
P3H3	1:76713680-76725911	10.3483	4.67611	-1.14602	0.00918743
CDCA3	1:76736133-76738277	7.45394	0.543597	-3.77739	0.0169001
C1QTNF7	4:76323696-76326000	4.19469	14.104	1.74947	0.0136202
MATN2	2:127183884-127242408	7.80965	82.1722	3.39532	0.000453389
TPI1	1:76754053-76757054	196.02	1625.32	3.05165	0.000453389
ATN1	1:76797116-76805080	7.80557	3.26828	-1.25597	0.00807889
C12ORF57	1:76805344-76806483	9.99565	26.1688	1.38848	0.0119683
PTPN6	1:76818704-76828141	7.12582	2.53471	-1.49124	0.0102906
PHYH	1:6604838-6614012	11.859	81.2744	2.77682	0.000453389
PHB2	1:76828744-76833820	45.4119	101.237	1.15659	0.00359944
PNPLA2	5:15118616-15140092	4.73692	552.858	6.86682	0.000453389
LPCAT3	1:76836839-76852468	14.6007	37.1956	1.34909	0.00184944
SEPHS1	1:6622787-6645067	25.1574	10.4271	-1.27065	0.00215483
FRMD4B	12:15329788-15396454	11.7858	4.52428	-1.38129	0.00152761
CLSTN3	1:76885520-76900425	8.42047	4.09365	-1.04051	0.0415026
FAM131B	1:77049027-77072432	6.20022	1.6238	-1.93295	0.033515
CLCN1	1:77089394-77125849	0.291407	32.0631	6.78173	0.000453389
GSTK1	1:77240615-77250249	40.5274	131.472	1.69778	0.000453389
GABARAPL1	1:77889105-77896485	40.802	125.202	1.61754	0.000453389
-	1:77385713-77417888	2.17305	0.0439477	-5.62779	0.0260299
EPHB6	1:77460197-77533109	5.54479	0.997214	-2.47516	0.000453389
ARHGAP28	2:99504539-99577762	39.5351	7.83758	-2.33465	0.000453389
STYK1	1:77852890-77868563	1.8013	18.4346	3.3553	0.000453389
EPB41L3	2:100033708-100101435	53.8967	18.567	-1.53746	0.000453389
PTPRK	3:58029861-58422557	7.76101	1.99745	-1.95808	0.000453389
NDC80	2:100833604-100852126	21.9258	2.36352	-3.21362	0.000453389
NAA50	1:78646901-78671104	56.8085	145.665	1.35847	0.00215483
-	3:58561698-58587775	2.25036	0.3738	-2.58982	0.0160047
ECHDC1	3:58652278-58689083	3.36102	9.4034	1.48428	0.0347907
TRDN	3:60315840-60432093	3.93654	450.288	6.83777	0.000453389
FABP7	3:60674293-60677648	92.8501	4.14952	-4.48389	0.000453389
GJA1	3:61222960-61230461	144.172	13.3934	-3.42819	0.000453389
TYMS	2:101603490-101612231	28.9026	3.25524	-3.15036	0.000453389
METTL16	1:78849763-78861364	9.17203	19.8606	1.1146	0.015062
POLQ	1:78861462-78918451	2.83011	0.936823	-1.59501	0.00616347
HS3ST1	4:77624134-77625388	0.890627	12.6335	3.82628	0.00184944
KPNA5	3:63190629-63206937	10.0476	27.5431	1.45484	0.00119451
ABHD3	2:102106446-102127328	1.03774	6.63534	2.67672	0.00333661
WDR1	4:77886216-77906196	42.4984	89.4882	1.07429	0.01618
HGD	1:79233823-79252458	1.74212	0.131671	-3.72584	0.0437141
MIB1	2:102139213-102207469	38.4403	17.883	-1.10403	0.00359944
RBBP8	2:102488152-102521644	11.7701	3.2438	-1.85937	0.000453389
HDAC2	3:64239388-64261685	157.67	77.0987	-1.03213	0.0144391
LAMA4	3:65122173-65221853	34.6296	72.5078	1.06613	0.0255136
NSG1	4:78156290-78176878	12.7895	3.67258	-1.8001	0.00464758
KIAA1919	3:65614621-65620951	5.16993	14.9392	1.53088	0.00666461
EVC	4:78666856-78782714	11.1324	3.3982	-1.71192	0.00304476
CRMP1A	4:78786908-78831496	10.9614	2.50621	-2.12885	0.00184944
METTL24	3:65985389-66029579	6.92471	0.648784	-3.41594	0.00517705
WASF1	3:66123599-66154746	2.12196	0.385753	-2.45965	0.00687513
OSBPL1A	2:102948951-103020897	10.8127	47.4025	2.13223	0.000453389
ZBTB20	1:82324876-82353182	3.48676	22.0855	2.66314	0.000453389
ZNF521	2:103383679-103410706	46.4364	17.3839	-1.4175	0.000453389
TAF4B	2:103821688-103883809	2.12097	0.577853	-1.87595	0.033381
CDH2	2:104449183-104562821	49.9227	7.0133	-2.83153	0.000453389
DSG2	2:105785434-105800639	3.26815	1.18053	-1.46905	0.03768
TTR	2:105824284-105831740	36.3647	0	-5.2236	0.000453389
B4GALT6	2:105840569-105864567	5.36326	0.354721	-3.91835	0.000453389
BOC	1:82632010-82696983	26.0286	5.31396	-2.29224	0.000453389
ASXL3	2:106537939-106707763	14.2733	3.14785	-2.18088	0.000453389
DTNA	2:107131492-107228834	15.8119	189.634	3.58413	0.000453389
SLC19A2	1:83056656-83070746	0.694954	4.24112	2.60946	0.000453389
ATP1B1	1:83178849-83189463	69.4275	235.816	1.76408	0.000453389
SNAI2	2:108123977-108127436	83.9064	29.1182	-1.52686	0.000453389
TIPRL	1:83517621-83527114	25.7331	52.3299	1.02401	0.0136202
GPR161	1:83529034-83540304	10.8306	3.89846	-1.47413	0.00119451
PCMTD1	2:109171031-109214217	10.7544	41.563	1.95038	0.000453389
ST3GAL6	1:83614755-83656869	6.7908	59.0994	3.12149	0.000453389
DCBLD2	1:83935564-83975399	45.0164	22.2039	-1.01964	0.0115478
RB1CC1	2:109636840-109698745	13.0753	26.94	1.04291	0.0109124
CMSS1	1:83998000-84011973	13.9153	40.7203	1.54907	0.00184944
FILIP1L	1:84070384-84224057	22.4635	142.556	2.66588	0.000453389
TCEA1	2:110037373-110061796	48.9083	23.6455	-1.04851	0.0240937
MRPL15	2:110081052-110090275	21.3384	117.311	2.45881	0.000453389
SESN1	3:66547544-66556746	15.5119	206.77	3.73657	0.000453389
ARMC2	3:66560204-66617959	2.95719	0.567041	-2.3827	0.00983766
FOXO3	3:66702482-66716393	29.6424	89.5857	1.59561	0.000453389
LACE1	3:66809733-66870599	3.28263	19.8512	2.5963	0.000453389
SOBP	3:67134085-67243457	7.74333	3.71056	-1.06131	0.0372452
C3H6ORF203	3:67409304-67411773	36.877	95.7775	1.37697	0.00184944
QRSL1	3:67502289-67522895	4.39643	26.8946	2.61291	0.000453389
RTN4IP1	3:67523138-67543176	9.9145	32.2673	1.70246	0.00184944
NFKBIZ	1:84799654-84816004	1.69081	4.89497	1.53358	0.00735842
ZPLD1	1:84961483-84992403	0.945116	0.165141	-2.51679	0.0240937
ALCAM	1:85893283-86010821	36.4293	17.0169	-1.09813	0.00852529
IFT57	1:86848939-86867576	7.55465	3.71743	-1.02306	0.0434821
KIAA1524	1:86946002-86980110	9.97902	1.17856	-3.08187	0.000453389
[truncated: 1,074 more rows]
