# Supplementary material for: Integrated Analysis of Long Non-coding RNAs (LncRNAs) and mRNA Expression Profiles Reveals the Potential Role of LncRNAs in Skeletal Muscle Development of the Chicken
Source: Front Physiol. 2017 Jan 9;7:687. doi: 10.3389/fphys.2016.00687 (PMC5220077; doi:10.3389/fphys.2016.00687)
Supplement: Supplementary file 7 [file Table7.XLSX]

## Sheet: Sheet1
Table S7. Differentially expressed lncRNAs and theirs corresponding cis-acting and trans-acting target genes with differential expression in E11 chicken compared with E16 chicken.
LncRNA	Locus	Value(E11)	Value(16)	log2(fold change)	q value	Direction	Gene name	Locus	Value(E11)	Value(E16)	log2(fold change)	q value	Regulation model	Correlation
lnc00009535	1:30,660,682-30,692,716	0.949018	4.17731	2.13807	0.00060626	antisense	ANO6	1:30,541,565-30,614,172	10.996	33.9227	1.62527	0.00060626	cis-acting	Positive
lnc00013130	1:129,287,213-129,298,985	0.252693	1.33689	2.40343	0.0279792	antisense	PLCXD1	1:129,423,876-129,442,045	2.72417	8.81177	1.69362	0.00060626	cis-acting	Positive
lnc00023599	13:2,988,125-3,071,495	0.172515	5.69188	5.04411	0.0293354	antisense	KCNIP1	13:2,890,225-2,905,434	0.999044	14.4737	3.85674	0.00060626	cis-acting	Positive
lnc00029461	17:8,170,498-8,177,819	0	1.7669	1.46827	0.00060626	antisense	GPSM1	17:7,916,337-7,960,027	7.1741	15.4539	1.1071	0.00516793	cis-acting	Positive
lnc00029461	17:8,170,498-8,177,819	0	1.7669	1.46827	0.00060626	antisense	CUTA	17:8,281,400-8,286,435	3.22389	16.5641	2.36119	0.00516793	cis-acting	Positive
lnc00029461	17:8,170,498-8,177,819	0	1.7669	1.46827	0.00060626	antisense	STOM	17:8,422,955-8,430,634	8.39241	23.9464	1.51265	0.00060626	cis-acting	Positive
lnc00029488	17:8,697,213-8,700,483	0.292869	1.38993	2.24668	0.0333006	antisense	STOM	17:8,422,955-8,430,634	8.39241	23.9464	1.51265	0.00060626	cis-acting	Positive
lnc00029488	17:8,697,213-8,700,483	0.292869	1.38993	2.24668	0.0333006	antisense	NDUFA8	17:8,704,355-8,706,618	24.0578	52.9983	1.13944	0.00373131	cis-acting	Positive
lnc00037892	2:14,680,868-14,697,574	6.76499	19.4778	1.52567	0.0184404	antisense	SVIL	2:14,597,994-14,657,468	136.167	276.048	1.01954	0.00483632	cis-acting	Positive
lnc00037892	2:14,680,868-14,697,574	6.76499	19.4778	1.52567	0.0184404	antisense	KIAA1462	2:14,820,442-14,835,343	34.1323	71.9126	1.07511	0.00060626	cis-acting	Positive
lnc00037976	2:16,609,104-16,613,301	2.15059	5.18238	1.26889	0.0125781	antisense	THNSL1	2:16,606,745-16,608,950	8.43969	25.5915	1.6004	0.00060626	cis-acting	Positive
lnc00040814	2:95,830,429-95,846,087	0.86145	3.60186	2.0639	0.00060626	antisense	CDH7	2:95,477,060-95,554,752	2.92299	10.0482	1.78142	0.00112797	cis-acting	Positive
lnc00057952	3:64,940,632-64,943,877	0.892043	11.6588	3.70816	0.00060626	antisense	LAMA4	3:65,122,173-65,221,853	41.7263	162.759	1.96371	0.00060626	cis-acting	Positive
lnc00058680	3:93,068,051-93,077,617	0.472746	1.37806	1.5435	0.0348089	antisense	COLEC11	3:93,337,087-93,359,378	2.76916	6.84183	1.30493	0.00623377	cis-acting	Positive
lnc00058685	3:93,100,415-93,120,404	0.171561	1.36839	2.99568	0.0463683	antisense	COLEC11	3:93,337,087-93,359,378	2.76916	6.84183	1.30493	0.00623377	cis-acting	Positive
lnc00066683	4:62,661,350-62,675,621	1.77144	6.97991	1.97828	0.00060626	antisense	FGL1	4:62,470,106-62,480,683	9.94551	32.8208	1.72249	0.00060626	cis-acting	Positive
lnc00066683	4:62,661,350-62,675,621	1.77144	6.97991	1.97828	0.00060626	antisense	MTUS1	4:62,557,972-62,607,677	6.27667	19.4846	1.63426	0.00060626	cis-acting	Positive
lnc00066683	4:62,661,350-62,675,621	1.77144	6.97991	1.97828	0.00060626	antisense	PDGFRL	4:62,611,320-62,630,264	14.9582	31.7729	1.08686	0.0114481	cis-acting	Positive
lnc00066683	4:62,661,350-62,675,621	1.77144	6.97991	1.97828	0.00060626	antisense	SLC7A2	4:62,636,729-62,652,254	2.01783	22.3298	3.46809	0.00060626	cis-acting	Positive
lnc00066683	4:62,661,350-62,675,621	1.77144	6.97991	1.97828	0.00060626	antisense	MTMR7	4:62,708,777-62,738,004	1.89998	5.1837	1.448	0.0351928	cis-acting	Positive
lnc00073278	5:42,325,562-42,332,298	1.31968	5.98817	2.18193	0.0176405	antisense	PTPN21	5:42,358,814-42,375,595	33.9775	168.265	2.30808	0.00060626	cis-acting	Positive
lnc00073545	5:48,926,602-48,934,101	0.239774	1.17472	2.29257	0.0267636	antisense	DLK1	5:48,844,045-48,853,652	5.25206	12.6053	1.26308	0.0377227	cis-acting	Positive
lnc00076153	6:2,884,337-2,887,913	0	1.10506	1.07386	0.00060626	antisense	GHITM	6:2,595,573-2,602,987	74.4378	167.462	1.16972	0.00060626	cis-acting	Positive
lnc00080611	7:9,781,300-9,788,838	1.56471	5.60198	1.84004	0.00060626	antisense	RFTN2	7:9,753,088-9,778,093	52.8687	123.862	1.22825	0.00060626	cis-acting	Positive
lnc00085489	8:24,652,347-24,660,655	0.793127	2.60885	1.71779	0.0307025	antisense	PRKAA2	8:24,663,004-24,679,845	3.35356	26.4741	2.98081	0.00060626	cis-acting	Positive
lnc00011316	1:78,004,942-78,018,674	1.28668	0	-1.19325	0.00728312	antisense	HSD3B2	1:77,954,028-77,969,647	0.812673	0.118266	-2.78064	0.0493826	cis-acting	Positive
lnc00014435	1:171,467,633-171,538,368	1.07787	0.108385	-3.31394	0.0203748	antisense	SMAD9	1:171,675,465-171,701,278	6.23844	2.48312	-1.32903	0.0379242	cis-acting	Positive
lnc00037615	2:3,550,574-3,553,388	2.84433	0.241696	-3.55682	0.00826966	antisense	PTH1R	2:3,560,823-3,688,454	26.9132	5.38755	-2.32061	0.00060626	cis-acting	Positive
lnc00041806	2:123,958,619-123,966,454	2.06991	0.165773	-3.64229	0.00163556	antisense	CALB1	2:124,187,669-124,207,058	36.579	0.264499	-7.11161	0.00060626	cis-acting	Positive
lnc00055398	3:12,333,716-12,334,661	1.60906	0	-1.38353	0.00334545	antisense	SPTLC3	3:12,135,229-12,217,452	1.7986	0.300647	-2.58073	0.0188636	cis-acting	Positive
lnc00057831	3:60,806,524-60,821,149	1.05035	0.24036	-2.1276	0.0436322	antisense	FABP7	3:60,674,293-60,677,648	111.722	16.772	-2.73578	0.00060626	cis-acting	Positive
lnc00065176	4:33,519,803-33,524,721	3.45648	0.848305	-2.02665	0.0120238	antisense	FHDC1	4:33,376,763-33,407,904	4.53096	1.26822	-1.83701	0.0025171	cis-acting	Positive
lnc00065176	4:33,519,803-33,524,721	3.45648	0.848305	-2.02665	0.0120238	antisense	CSGALNACT1	4:33,528,137-33,541,938	17.6666	3.37472	-2.38818	0.00060626	cis-acting	Positive
lnc00037615	2:3,550,574-3,553,388	2.84433	0.241696	-3.55682	0.00826966	antisense	TMEM26	6:7,974,241-7,992,033	15.2484	4.91347	-1.63384	0.00060626	trans-acting	Positive
lnc00037615	2:3,550,574-3,553,388	2.84433	0.241696	-3.55682	0.00826966	antisense	CNDP1	2:91,819,975-91,837,036	1.4113	0.299316	-2.23728	0.0295792	trans-acting	Positive
lnc00000577	1:12,369,010-12,375,857	0	3.21194	2.07448	0.00112797	Sense	PHTF2	1:12,251,575-12,314,104	12.4074	56.7706	2.19394	0.00060626	cis-acting	Positive
lnc00000577	1:12,369,010-12,375,857	0	3.21194	2.07448	0.00112797	Sense	FGL2	1:12,549,066-12,605,350	0.586717	9.59282	4.03122	0.00060626	cis-acting	Positive
lnc00003323	1:75,124,713-75,142,396	7.23983	18.038	1.31701	0.00208499	Sense	TSPAN9	1:74,834,820-74,842,880	45.374	101.348	1.15937	0.00060626	cis-acting	Positive
lnc00003323	1:75,124,713-75,142,396	7.23983	18.038	1.31701	0.00208499	Sense	TEAD4	1:74,983,935-75,071,914	25.5471	56.9047	1.15539	0.00060626	cis-acting	Positive
lnc00003323	1:75,124,713-75,142,396	7.23983	18.038	1.31701	0.00208499	Sense	MFAP5	1:75,420,698-75,436,042	18.1759	63.3089	1.80039	0.00060626	cis-acting	Positive
lnc00005738	1:114,055,321-114,056,100	2.85814	22.1559	2.95454	0.00163556	Sense	DMD	1:114,233,666-114,932,830	26.4896	182.547	2.78477	0.00060626	cis-acting	Positive
lnc00016198	10:12,159,270-12,162,202	0.19288	1.55613	3.01219	0.033939	sense	PLIN1	10:12,315,434-12,319,628	0.196367	63.6192	8.33977	0.00623377	cis-acting	Positive
lnc00033745	2:42,079,505-42,089,425	0.678539	3.11802	2.20013	0.0181728	sense	SH3BP5	2:42,031,975-42,073,412	40.5354	126.589	1.64289	0.00060626	cis-acting	Positive
lnc00042943	20:5,869,977-5,871,331	18.4823	62.8491	1.76574	0.0025171	sense	FITM2	20:5,810,985-5,816,101	10.4223	25.2104	1.27434	0.00060626	cis-acting	Positive
lnc00042943	20:5,869,977-5,871,331	18.4823	62.8491	1.76574	0.0025171	sense	JPH2	20:5,847,926-5,855,091	12.7898	51.0832	1.99786	0.00060626	cis-acting	Positive
lnc00052651	3:44,837,288-44,838,563	0	1.12218	1.08555	0.00060626	sense	MRPL18	3:44,871,003-44,873,533	35.9965	84.8507	1.23707	0.00060626	cis-acting	Positive
lnc00052651	3:44,837,288-44,838,563	0	1.12218	1.08555	0.00060626	sense	SOD2	3:44,923,213-44,929,994	65.5031	177.17	1.4355	0.00060626	cis-acting	Positive
lnc00054727	3:104,855,505-104,860,673	1.58658	20.5293	3.69369	0.002944	sense	HADHA	3:104,583,826-104,607,643	80.5496	212.649	1.40053	0.00060626	cis-acting	Positive
lnc00054727	3:104,855,505-104,860,673	1.58658	20.5293	3.69369	0.002944	sense	HADHB	3:104,607,848-104,619,357	39.7695	122.985	1.62874	0.00060626	cis-acting	Positive
lnc00054727	3:104,855,505-104,860,673	1.58658	20.5293	3.69369	0.002944	sense	EPHX2	3:104,712,778-104,721,569	5.08413	10.4798	1.04354	0.0381249	cis-acting	Positive
lnc00062282	4:62,505,035-62,508,383	0.870605	4.93709	2.50357	0.00208499	sense	FGL1	4:62,470,106-62,480,683	9.94551	32.8208	1.72249	0.00060626	cis-acting	Positive
lnc00062282	4:62,505,035-62,508,383	0.870605	4.93709	2.50357	0.00208499	sense	MTUS1	4:62,557,972-62,607,677	6.27667	19.4846	1.63426	0.00060626	cis-acting	Positive
lnc00062282	4:62,505,035-62,508,383	0.870605	4.93709	2.50357	0.00208499	sense	PDGFRL	4:62,611,320-62,630,264	14.9582	31.7729	1.08686	0.0114481	cis-acting	Positive
lnc00062282	4:62,505,035-62,508,383	0.870605	4.93709	2.50357	0.00208499	sense	SLC7A2	4:62,636,729-62,652,254	2.01783	22.3298	3.46809	0.00060626	cis-acting	Positive
lnc00062282	4:62,505,035-62,508,383	0.870605	4.93709	2.50357	0.00208499	sense	MTMR7	4:62,708,777-62,738,004	1.89998	5.1837	1.448	0.0351928	cis-acting	Positive
lnc00068445	5:13,600,372-13,615,568	3.87934	8.29662	1.09671	0.0379242	sense	TNNT3	5:13,389,729-13,416,288	381.268	9813.25	4.68585	0.00060626	cis-acting	Positive
lnc00068445	5:13,600,372-13,615,568	3.87934	8.29662	1.09671	0.0379242	sense	TNNI2	5:13,473,897-13,476,632	174.123	5013.78	4.84772	0.00060626	cis-acting	Positive
lnc00068445	5:13,600,372-13,615,568	3.87934	8.29662	1.09671	0.0379242	sense	DUSP8	5:13,542,900-13,564,314	5.27344	15.6054	1.56523	0.00060626	cis-acting	Positive
lnc00078410	7:2,979,790-2,983,422	0.590607	2.36728	2.00296	0.0236734	sense	ACADL	7:2,715,470-2,729,321	58.8123	257.399	2.12981	0.00060626	cis-acting	Positive
lnc00078410	7:2,979,790-2,983,422	0.590607	2.36728	2.00296	0.0236734	sense	MYL1	7:2,739,203-2,756,780	441.595	5870.17	3.7326	0.00060626	cis-acting	Positive
lnc00078410	7:2,979,790-2,983,422	0.590607	2.36728	2.00296	0.0236734	sense	CPS1	7:2,785,929-2,886,932	0.957139	6.14704	2.68309	0.00060626	cis-acting	Positive
lnc00078410	7:2,979,790-2,983,422	0.590607	2.36728	2.00296	0.0236734	sense	ERBB4	7:3,031,381-3,433,912	3.91745	10.1961	1.38002	0.00060626	cis-acting	Positive
lnc00079062	7:15,926,434-15,932,848	0.229891	2.47623	3.42912	0.0206092	sense	KIAA1715	7:15,868,344-15,908,061	6.12648	14.0408	1.1965	0.00112797	cis-acting	Positive
lnc00079062	7:15,926,434-15,932,848	0.229891	2.47623	3.42912	0.0206092	sense	ATP5G3	7:16,150,148-16,153,215	93.5539	225.439	1.26887	0.00060626	cis-acting	Positive
lnc00079100	7:16,074,789-16,088,858	0.199688	1.45249	2.86271	0.0120238	sense	KIAA1715	7:15,868,344-15,908,061	6.12648	14.0408	1.1965	0.00112797	cis-acting	Positive
lnc00079100	7:16,074,789-16,088,858	0.199688	1.45249	2.86271	0.0120238	sense	ATP5G3	7:16,150,148-16,153,215	93.5539	225.439	1.26887	0.00060626	cis-acting	Positive
lnc00079769	7:29,196,997-29,201,876	0.243773	3.75721	3.94605	0.002944	sense	GPR39	7:29,207,876-29,285,815	2.84857	6.03386	1.08284	0.0386803	cis-acting	Positive
lnc00079773	7:29,202,042-29,206,115	0.124271	2.34573	4.23847	0.0147612	sense	GPR39	7:29,207,876-29,285,815	2.84857	6.03386	1.08284	0.0386803	cis-acting	Positive
lnc00083277	8:24,404,086-24,404,306	0	4.2604	2.39517	0.00693186	sense	PRKAA2	8:24,663,004-24,679,845	3.35356	26.4741	2.98081	0.00060626	cis-acting	Positive
lnc00085848	9:1,604,491-1,611,929	0.459922	1.5955	1.79454	0.0176405	sense	ARHGEF4	9:1,798,574-1,837,534	4.03598	12.8073	1.66598	0.00060626	cis-acting	Positive
lnc00004818	1:95,420,421-95,423,749	7.05636	2.32555	-1.60135	0.0025171	Sense	ROBO1	1:95,642,547-95,948,471	53.7783	13.6051	-1.98287	0.00060626	cis-acting	Positive
lnc00006084	1:122,557,286-122,582,293	1.15959	0.17326	-2.7426	0.00373131	Sense	EGFL6	1:122,466,940-122,507,987	306.547	94.1911	-1.70245	0.00060626	cis-acting	Positive
lnc00007520	1:166,809,159-166,809,713	1.24103	0	-1.16416	0.0101647	Sense	TSC22D1	1:166,717,962-166,796,518	33.249	15.3571	-1.11441	0.00483632	cis-acting	Positive
lnc00007809	1:172,258,318-172,272,874	1.71182	0	-1.43926	0.0262431	Sense	DCLK1	1:172,004,086-172,233,561	9.40378	3.25711	-1.52965	0.00112797	cis-acting	Positive
lnc00016160	10:11,540,452-11,551,366	1.28826	0.188378	-2.77372	0.00208499	sense	TMC3	10:11,575,707-11,593,383	1.67549	0.396986	-2.07742	0.0196605	cis-acting	Positive
lnc00016160	10:11,540,452-11,551,366	1.28826	0.188378	-2.77372	0.00208499	sense	IL16	10:11,600,709-11,632,184	2.6103	0.713215	-1.87181	0.00796968	cis-acting	Positive
lnc00016167	10:11,556,930-11,560,387	1.32213	0.264577	-2.32111	0.0429858	sense	TMC3	10:11,575,707-11,593,383	1.67549	0.396986	-2.07742	0.0196605	cis-acting	Positive
lnc00016167	10:11,556,930-11,560,387	1.32213	0.264577	-2.32111	0.0429858	sense	IL16	10:11,600,709-11,632,184	2.6103	0.713215	-1.87181	0.00796968	cis-acting	Positive
lnc00023264	13:14,809,418-14,830,311	2.73616	0.13651	-4.32507	0.0381249	sense	SLC25A48	13:14,577,076-14,648,367	4.21527	1.91951	-1.13489	0.0295792	cis-acting	Positive
lnc00023264	13:14,809,418-14,830,311	2.73616	0.13651	-4.32507	0.0381249	sense	PITX1	13:14,934,287-14,940,878	13.3998	1.73858	-2.94623	0.0025171	cis-acting	Positive
lnc00023402	13:17,493,580-17,502,380	1.11966	0.164558	-2.76639	0.00989452	sense	DPYSL3	13:17,454,811-17,485,572	68.1977	28.9203	-1.23764	0.00060626	cis-acting	Positive
lnc00023402	13:17,493,580-17,502,380	1.11966	0.164558	-2.76639	0.00989452	sense	JAKMIP2	13:17,507,415-17,531,128	13.9324	4.0603	-1.77879	0.00060626	cis-acting	Positive
lnc00029699	18:3,612,078-3,613,527	4.57264	0	-2.47836	0.0166893	sense	FN3K	18:3,317,543-3,324,433	9.44515	1.47231	-2.6815	0.00060626	cis-acting	Positive
lnc00036762	2:119,393,347-119,396,074	4.63058	0.333157	-3.79692	0.00588464	sense	ZFHX4	2:119,025,057-119,150,906	47.3387	18.813	-1.33129	0.00060626	cis-acting	Positive
lnc00053650	3:67,428,598-67,422,916	14.4716	1.93445	-2.90323	0.00060626	sense	SOBP	3:67,134,085-67,243,457	9.3323	4.32039	-1.11107	0.0134332	cis-acting	Positive
lnc00059931	4:11,501,546-11,513,644	1.83989	0.353581	-2.37951	0.0188636	sense	NSDHL	4:11,231,921-11,242,461	6.79406	2.21312	-1.6182	0.00956341	cis-acting	Positive
lnc00062947	4:76,467,103-76,475,627	1.36093	0.477153	-1.51207	0.0288914	sense	CPEB2	4:76,407,831-76,456,077	9.40989	4.56317	-1.04414	0.00483632	cis-acting	Positive
lnc00063361	4:89,378,972-89,380,466	1.04725	0	-1.03369	0.00334545	sense	SFXN5	4:89,290,623-89,369,194	2.76139	0.771883	-1.83894	0.00447145	cis-acting	Positive
lnc00068211	5:10,148,118-10,462,545	1.53735	0.511828	-1.58672	0.0328749	sense	INSC	5:10,010,797-10,123,603	10.417	5.10839	-1.028	0.0152838	cis-acting	Positive
lnc00079282	7:19,211,851-19,225,407	2.29788	0.723451	-1.66734	0.00796968	sense	GALNT3	7:19,189,884-19,211,629	6.98439	2.04162	-1.77442	0.002944	cis-acting	Positive
lnc00086241	9:6,898,244-6,909,527	0.750268	0.0681783	-3.46002	0.0208772	sense	EPHA4	9:7,111,078-7,201,192	12.5911	2.81777	-2.15978	0.00060626	cis-acting	Positive
lnc00086924	9:22,167,636-22,171,122	1.05059	0	-1.03604	0.00060626	sense	PTX3	9:22,173,836-22,221,855	4.84378	0.983621	-2.29996	0.00112797	cis-acting	Positive
lnc00009535	1:30,660,682-30,692,716	0.949018	4.17731	2.13807	0.00060626	antisense	NELL2	1:30,284,795-30,405,559	51.1655	8.29861	-2.62423	0.00060626	cis-acting	Negative
lnc00009535	1:30,660,682-30,692,716	0.949018	4.17731	2.13807	0.00060626	antisense	SLC38A1	1:30,848,399-30,903,892	36.4497	15.4072	-1.2423	0.00373131	cis-acting	Negative
lnc00011316	1:78,004,942-78,018,674	1.28668	0	-1.19325	0.00728312	antisense	STYK1	1:77,852,890-77,868,563	2.16662	8.8958	2.03768	0.00483632	cis-acting	Negative
lnc00013130	1:129,287,213-129,298,985	0.252693	1.33689	2.40343	0.0279792	antisense	SHOX	1:129,086,062-129,094,361	6.15339	1.43867	-2.09664	0.0184404	cis-acting	Negative
lnc00013130	1:129,287,213-129,298,985	0.252693	1.33689	2.40343	0.0279792	antisense	RGN	1:129,470,050-129,482,680	93.6681	13.8759	-2.75497	0.00060626	cis-acting	Negative
lnc00019892	11:12,705,020-12,727,851	0.993128	3.28733	1.72686	0.00588464	antisense	CDH8	11:12,288,496-12,432,361	2.34489	0.442367	-2.4062	0.00483632	cis-acting	Negative
lnc00019899	11:12,727,983-12,734,951	1.63184	4.93312	1.596	0.04	antisense	CDH8	11:12,288,496-12,432,361	2.34489	0.442367	-2.4062	0.00483632	cis-acting	Negative
lnc00019955	11:12,871,424-13,006,482	1.86959	5.28948	1.5004	0.0333006	antisense	ADAMTS18	11:13,255,161-13,323,250	5.57192	2.74797	-1.01981	0.0326417	cis-acting	Negative
lnc00029488	17:8,697,213-8,700,483	0.292869	1.38993	2.24668	0.0333006	antisense	STRBP	17:8,901,302-8,952,072	12.936	4.81388	-1.42612	0.00060626	cis-acting	Negative
lnc00037615	2:3,550,574-3,553,388	2.84433	0.241696	-3.55682	0.00826966	antisense	MYL3	2:3,420,142-3,455,225	80.0347	1333.92	4.05891	0.00060626	cis-acting	Negative
lnc00041806	2:123,958,619-123,966,454	2.06991	0.165773	-3.64229	0.00163556	antisense	DECR1	2:124,172,882-124,182,569	53.2638	158.761	1.57563	0.00060626	cis-acting	Negative
lnc00055149	3:8,413,412-8,437,479	0.412384	2.04461	2.30977	0.0104982	antisense	EPCAM	3:8,534,386-8,539,545	31.5995	0.629744	-5.64899	0.00060626	cis-acting	Negative
lnc00065176	4:33,519,803-33,524,721	3.45648	0.848305	-2.02665	0.0120238	antisense	C4H8ORF40	4:33,613,025-33,615,356	12.6671	28.601	1.17498	0.00516793	cis-acting	Negative
lnc00065176	4:33,519,803-33,524,721	3.45648	0.848305	-2.02665	0.0120238	antisense	SLC20A2	4:33,615,578-33,700,813	13.0111	41.7105	1.68067	0.00060626	cis-acting	Negative
lnc00065176	4:33,519,803-33,524,721	3.45648	0.848305	-2.02665	0.0120238	antisense	C4H4ORF29	4:33,805,228-33,837,398	14.942	49.8575	1.73844	0.00060626	cis-acting	Negative
lnc00065902	4:51,836,192-51,897,841	0.174717	1.90222	3.44459	0.014019	antisense	FAT4	4:51,926,112-52,061,166	82.786	37.8496	-1.12911	0.00060626	cis-acting	Negative
lnc00072866	5:35,307,849-35,309,792	1.7992	0.454558	-1.98482	0.0416254	antisense	EGLN3	5:34,984,450-35,009,673	4.96255	22.1942	2.16103	0.00060626	cis-acting	Negative
lnc00076681	6:8,579,867-8,582,366	3.49959	0	-2.16979	0.00761656	antisense	RSFR	6:8,804,969-8,806,179	5.43333	15.5949	1.52117	0.0279792	cis-acting	Negative
lnc00076841	6:11,661,424-11,690,149	0.619219	2.74465	2.1481	0.0326417	antisense	SLC29A3	6:11,363,558-11,370,875	2.89073	1.09914	-1.39506	0.045324	cis-acting	Negative
lnc00076841	6:11,661,424-11,690,149	0.619219	2.74465	2.1481	0.0326417	antisense	H2AFY2	6:11,556,861-11,568,617	43.7737	18.1947	-1.26655	0.00163556	cis-acting	Negative
lnc00080611	7:9,781,300-9,788,838	1.56471	5.60198	1.84004	0.00060626	antisense	ANKRD44	7:9,559,011-9,626,849	18.7808	7.18	-1.3872	0.00060626	cis-acting	Negative
lnc00081163	7:18,715,710-18,739,718	0.905885	4.27994	2.24019	0.00060626	antisense	G6PC2	7:18,415,593-18,420,438	4.46869	1.47598	-1.59818	0.0375482	cis-acting	Negative
lnc00081300	7:21,036,731-21,044,611	0.31946	2.23412	2.806	0.0262431	antisense	SLC4A10	7:20,678,065-20,774,184	2.3326	0.902411	-1.37008	0.0213827	cis-acting	Negative
lnc00085489	8:24,652,347-24,660,655	0.793127	2.60885	1.71779	0.0307025	antisense	Dab1	8:24,753,890-24,842,483	13.3889	3.64339	-1.87769	0.00060626	cis-acting	Negative
lnc00002354	1:57,900,399-57,907,356	0.234464	2.60112	3.47169	0.00860361	Sense	PTN	1:57,819,051-57,871,230	32.1571	8.95184	-1.84488	0.00060626	cis-acting	Negative
lnc00003077	1:71,272,712-71,369,588	6.7378	16.0729	1.25428	0.00860361	Sense	WNT7B	1:70,917,809-71,014,077	1.14424	0.20379	-2.48924	0.0108071	cis-acting	Negative
lnc00007749	1:170,473,706-170,480,889	0.202333	1.86827	3.2069	0.046718	Sense	FREM2	1:170,636,417-170,751,330	106.06	34.7252	-1.61082	0.00060626	cis-acting	Negative
lnc00007750	1:170,473,706-170,480,889	0.512867	2.69059	2.39126	0.00060626	Sense	FREM2	1:170,636,417-170,751,330	106.06	34.7252	-1.61082	0.00060626	cis-acting	Negative
lnc00016198	10:12,159,270-12,162,202	0.19288	1.55613	3.01219	0.033939	sense	FAH	10:12,059,479-12,070,953	10.2661	0.441943	-4.53788	0.00060626	cis-acting	Negative
lnc00016198	10:12,159,270-12,162,202	0.19288	1.55613	3.01219	0.033939	sense	RHCG	10:12,352,255-12,360,181	2.34621	0.330775	-2.82641	0.0350476	cis-acting	Negative
lnc00023264	13:14,809,418-14,830,311	2.73616	0.13651	-4.32507	0.0381249	sense	LECT2	13:14,532,810-14,537,759	1.13953	20.8415	4.19295	0.00060626	cis-acting	Negative
lnc00023402	13:17,493,580-17,502,380	1.11966	0.164558	-2.76639	0.00989452	sense	PPP2R2B	13:17,356,691-17,424,967	6.93862	15.9382	1.19977	0.00623377	cis-acting	Negative
lnc00023402	13:17,493,580-17,502,380	1.11966	0.164558	-2.76639	0.00989452	sense	EGR1	13:17,704,809-17,707,611	10.9552	43.368	1.98502	0.00060626	cis-acting	Negative
lnc00033745	2:42,079,505-42,089,425	0.678539	3.11802	2.20013	0.0181728	sense	NOD1	2:41,819,533-41,843,672	5.65273	2.77926	-1.02425	0.04925	cis-acting	Negative
lnc00034658	2:62,026,078-62,034,212	1.37879	0.284891	-2.27492	0.00860361	sense	RBM24	2:62,005,224-62,018,159	163.025	455.993	1.48392	0.00060626	cis-acting	Negative
lnc00034658	2:62,026,078-62,034,212	1.37879	0.284891	-2.27492	0.00860361	sense	CAP2	2:62,036,985-62,111,604	28.1974	106	1.91043	0.00060626	cis-acting	Negative
lnc00042943	20:5,869,977-5,871,331	18.4823	62.8491	1.76574	0.0025171	sense	SLC13A3	20:5,895,585-5,918,161	49.8695	0.529063	-6.55857	0.00060626	cis-acting	Negative
lnc00050836	3:8,742,978-8,764,133	0.576626	2.45637	2.09082	0.0104982	sense	EPCAM	3:8,534,386-8,539,545	31.5995	0.629744	-5.64899	0.00060626	cis-acting	Negative
lnc00050839	3:8,742,978-8,764,133	0	2.5319	1.82044	0.00060626	sense	EPCAM	3:8,534,386-8,539,545	31.5995	0.629744	-5.64899	0.00060626	cis-acting	Negative
lnc00052651	3:44,837,288-44,838,563	0	1.12218	1.08555	0.00060626	sense	ACAT2	3:44,881,986-44,889,927	31.0585	8.77398	-1.82368	0.00060626	cis-acting	Negative
lnc00054727	3:104,855,505-104,860,673	1.58658	20.5293	3.69369	0.002944	sense	PBK	3:104,781,668-104,800,567	10.8473	4.09519	-1.40534	0.0304988	cis-acting	Negative
lnc00054727	3:104,855,505-104,860,673	1.58658	20.5293	3.69369	0.002944	sense	STMN4	3:104,988,421-104,996,116	2.68203	0.208537	-3.68495	0.00956341	cis-acting	Negative
lnc00059931	4:11,501,546-11,513,644	1.83989	0.353581	-2.37951	0.0188636	sense	ASB12	4:11,612,706-11,617,276	5.15199	29.6108	2.52293	0.00060626	cis-acting	Negative
lnc00062325	4:63,947,583-63,968,504	1.82903	3.85591	1.07599	0.0147612	sense	KIAA1456	4:64,216,396-64,317,827	0.626792	0.135038	-2.21462	0.0341414	cis-acting	Negative
lnc00068211	5:10,148,118-10,462,545	1.53735	0.511828	-1.58672	0.0328749	sense	SOX6	5:10,549,850-10,784,968	34.9503	87.4172	1.32261	0.00060626	cis-acting	Negative
lnc00074540	6:8,655,407-8,660,260	6.40531	1.22291	-2.38895	0.00956341	sense	RSFR	6:8,804,969-8,806,179	5.43333	15.5949	1.52117	0.0279792	cis-acting	Negative
lnc00074540	6:8,655,407-8,660,260	6.40531	1.22291	-2.38895	0.00956341	sense	ECHS1	6:8,911,996-8,913,927	26.53	60.519	1.18976	0.00060626	cis-acting	Negative
lnc00079062	7:15,926,434-15,932,848	0.229891	2.47623	3.42912	0.0206092	sense	HOXD4	7:15,777,578-15,779,976	3.13984	1.00625	-1.6417	0.0335314	cis-acting	Negative
lnc00079100	7:16,074,789-16,088,858	0.199688	1.45249	2.86271	0.0120238	sense	HOXD4	7:15,777,578-15,779,976	3.13984	1.00625	-1.6417	0.0335314	cis-acting	Negative
lnc00083277	8:24,404,086-24,404,306	0	4.2604	2.39517	0.00693186	sense	SSBP3	8:24,074,036-24,124,115	44.4094	19.5159	-1.18622	0.00112797	cis-acting	Negative
lnc00083277	8:24,404,086-24,404,306	0	4.2604	2.39517	0.00693186	sense	DHCR24	8:24,157,605-24,165,747	10.3814	2.2454	-2.20895	0.00060626	cis-acting	Negative
lnc00086462	9:11,859,023-11,864,920	1.01589	6.73751	2.72947	0.00163556	sense	MFI2	9:11,940,275-11,956,868	6.16594	2.38299	-1.37155	0.00657143	cis-acting	Negative
lnc00086847	9:20,318,443-20,323,274	1.0498	0	-1.03548	0.00060626	sense	BCHE	9:20,419,760-20,464,371	10.5837	31.9816	1.5954	0.00060626	cis-acting	Negative
lnc00086852	9:20,327,782-20,332,954	0.776081	0.111831	-2.79489	0.0351928	sense	BCHE	9:20,419,760-20,464,371	10.5837	31.9816	1.5954	0.00060626	cis-acting	Negative
lnc00086924	9:22,167,636-22,171,122	1.05059	0	-1.03604	0.00060626	sense	MLF1	9:21,936,182-21,948,704	15.8458	37.6309	1.24781	0.00411684	cis-acting	Negative
lnc00086924	9:22,167,636-22,171,122	1.05059	0	-1.03604	0.00060626	sense	TIPARP	9:22,313,992-22,346,827	6.51167	21.9678	1.75429	0.00060626	cis-acting	Negative
