# Supplementary material for: Integrated Analysis of Long Non-coding RNAs (LncRNAs) and mRNA Expression Profiles Reveals the Potential Role of LncRNAs in Skeletal Muscle Development of the Chicken
Source: Front Physiol. 2017 Jan 9;7:687. doi: 10.3389/fphys.2016.00687 (PMC5220077; doi:10.3389/fphys.2016.00687)
Supplement: Supplementary file 8 [file Table8.XLSX]

## Sheet: Sheet1
Table S8. Differentially expressed lncRNAs and theirs corresponding cis-acting and trans-acting target genes with differential expression in E11 chicken compared with D1 chicken.
LncRNA	Locus	Value(E11)	Value(D1)	log2(fold change)	q value	Direction	Gene name	Locus	Value(E11)	Value(D1)	log2(fold change)	q value	Regulatory model	Correlation
lnc00005738	1:114,055,321-114,056,100	2.37211	15.2907	2.68841	0.00304476	sense	DMD	1:114,233,666-114,932,830	21.9858	139.723	2.66792	0.000453389	cis-acting	Positive
lnc00009046	1:13,530,754-13,572,497	1.54216	3.73061	1.27446	0.0373872	antisense	ATXN7L1	1:13,831,429-13,898,855	10.0945	21.0244	1.0585	0.018422	cis-acting	Positive
lnc00009535	1:30,660,682-30,692,716	0.787874	3.55527	2.17392	0.00119451	antisense	ANO6	1:30,541,565-30,614,172	9.12335	19.9453	1.12841	0.00517705	cis-acting	Positive
lnc00009535	1:30,660,682-30,692,716	0.787874	3.55527	2.17392	0.00119451	antisense	SLC38A2	1:30,927,997-30,943,097	27.4245	184.554	2.7505	0.000453389	cis-acting	Positive
lnc00009560	1:30,998,678-31,005,770	0.299868	2.26212	2.91528	0.00388654	antisense	SLC38A4	1:31,044,182-31,064,734	1.19857	16.2173	3.75815	0.000453389	cis-acting	Positive
lnc00009560	1:30,998,678-31,005,770	0.299868	2.26212	2.91528	0.00388654	antisense	SLC38A2	1:30,927,997-30,943,097	27.4245	184.554	2.7505	0.000453389	cis-acting	Positive
lnc00011297	1:77,802,198-77,813,219	0.340905	1.6812	2.30205	0.0275428	antisense	STYK1	1:77,852,890-77,868,563	1.8013	18.4346	3.3553	0.000453389	cis-acting	Positive
lnc00011297	1:77,802,198-77,813,219	0.340905	1.6812	2.30205	0.0275428	antisense	GABARAPL1	1:77,889,105-77,896,485	40.802	125.202	1.61754	0.000453389	cis-acting	Positive
lnc00012356	1:103,399,833-103,407,288	0.0974592	1.65881	4.0892	0.00152761	antisense	BACH1	1:103417899-103443811	17.6212	44.4096	1.33356	0.00119451	cis-acting	Positive
lnc00016198	10:12,159,270-12,162,202	0.159961	2.06416	3.68976	0.0397664	sense	FAHD1	14:6042706-6043830	3.56483	11.6562	1.70919	0.01618	cis-acting	Positive
lnc00016198	10:12,159,270-12,162,202	0.159961	2.06416	3.68976	0.0397664	sense	ZFAND6	10:12074414-12122886	14.5719	43.389	1.57414	0.00304476	cis-acting	Positive
lnc00016198	10:12,159,270-12,162,202	0.159961	2.06416	3.68976	0.0397664	sense	PLIN1	10:12315434-12319628	0.162896	82.6993	8.98777	0.0148488	cis-acting	Positive
lnc00023378	13:16,935,567-16,937,680	0	10.2894	3.4969	0.000453389	sense	FGF13	4:4730770-4781663	5.23964	26.0952	2.31625	0.000453389	cis-acting	Positive
lnc00023727	13:7,361,356-7,364,575	0.0700961	4.66937	6.05775	0.0298071	antisense	ADRA1B	13:7334920-7350963	1.41425	7.27531	2.36297	0.00852529	cis-acting	Positive
lnc00027452	15:733,699-734,944	0	1.20021	1.13764	0.000453389	antisense	YPEL1	19:7223117-7249917	3.11468	11.4128	1.8735	0.0176514	cis-acting	Positive
lnc00027452	15:733,699-734,944	0	1.20021	1.13764	0.000453389	antisense	MRPL40	15:653951-656024	40.9399	125.328	1.61413	0.000453389	cis-acting	Positive
lnc00027452	15:733,699-734,944	0	1.20021	1.13764	0.000453389	antisense	UFD1L	15:657498-663476	30.285	63.2321	1.06205	0.00897376	cis-acting	Positive
lnc00027452	15:733,699-734,944	0	1.20021	1.13764	0.000453389	antisense	COMT	15:1027923-1042008	37.761	93.82	1.313	0.00119451	cis-acting	Positive
lnc00028136	15:10,803,213-10,804,458	5.54561	45.4004	3.03329	0.0129964	antisense	OSBP2	15:10698914-10762511	2.56054	17.5987	2.78095	0.000453389	cis-acting	Positive
lnc00028136	15:10,803,213-10,804,458	5.54561	45.4004	3.03329	0.0129964	antisense	UQCR10	15:11034184-11035607	104.882	982.861	3.22823	0.000453389	cis-acting	Positive
lnc00029461	17:8,170,498-8,177,819	0	1.28685	1.19336	0.000453389	antisense	PMPCA	17:7884106-7889675	19.9304	53.8727	1.43458	0.000453389	cis-acting	Positive
lnc00029461	17:8,170,498-8,177,819	0	1.28685	1.19336	0.000453389	antisense	UBAC1	17:8154245-8170074	15.7468	56.858	1.85231	0.000453389	cis-acting	Positive
lnc00029461	17:8,170,498-8,177,819	0	1.28685	1.19336	0.000453389	antisense	CUTA	17:8281400-8286435	2.67988	14.4573	2.43155	0.00593206	cis-acting	Positive
lnc00029461	17:8,170,498-8,177,819	0	1.28685	1.19336	0.000453389	antisense	GSN	17:8409619-8422622	95.1511	192.407	1.01587	0.0309074	cis-acting	Positive
lnc00029461	17:8,170,498-8,177,819	0	1.28685	1.19336	0.000453389	antisense	STOM	17:8422955-8430634	6.96554	20.3083	1.54377	0.00119451	cis-acting	Positive
lnc00029488	17:8,697,213-8,700,483	0.243092	4.1853	4.10576	0.00304476	antisense	GSN	17:8409619-8422622	95.1511	192.407	1.01587	0.0309074	cis-acting	Positive
lnc00029488	17:8,697,213-8,700,483	0.243092	4.1853	4.10576	0.00304476	antisense	STOM	17:8422955-8430634	6.96554	20.3083	1.54377	0.00119451	cis-acting	Positive
lnc00029488	17:8,697,213-8,700,483	0.243092	4.1853	4.10576	0.00304476	antisense	NDUFA8	17:8704355-8706618	19.9662	134.814	2.75534	0.000453389	cis-acting	Positive
lnc00029488	17:8,697,213-8,700,483	0.243092	4.1853	4.10576	0.00304476	antisense	LHX6	17:8724588-8732994	0.890095	4.35825	2.29172	0.0330666	cis-acting	Positive
lnc00033506	2:38,851,559-38,938,926	0	1.45925	1.29822	0.000837026	sense	SLC4A7	2:39023044-39102309	13.5884	96.6249	2.83002	0.000453389	cis-acting	Positive
lnc00033507	2:38,941,363-38,947,029	0	1.1623	1.11257	0.0451291	sense	SLC4A7	2:39023044-39102309	13.5884	96.6249	2.83002	0.000453389	cis-acting	Positive
lnc00037892	2:14,680,868-14,697,574	5.61266	19.0642	1.76411	0.0107021	antisense	KIAA1462	2:14820442-14835343	28.3327	74.3317	1.39151	0.00152761	cis-acting	Positive
lnc00037892	2:14,680,868-14,697,574	5.61266	19.0642	1.76411	0.0107021	antisense	SVIL	2:14597994-14657468	113.004	339.422	1.58671	0.00807889	cis-acting	Positive
lnc00038424	2:31,010,828-31,019,634	0.467248	1.56711	1.74584	0.0383512	antisense	RAPGEF5	2:30757165-30909032	4.81585	31.4929	2.70916	0.000453389	cis-acting	Positive
lnc00039290	2:49,601,353-49,606,496	0.596092	2.26934	1.92866	0.0324686	antisense	LRRFIP2	2:49616196-49657547	28.9726	75.0012	1.37223	0.0024642	cis-acting	Positive
lnc00041278	2:104,137,622-104,141,718	0.328238	1.85151	2.49588	0.0285253	antisense	AQP4	2:104100789-104109628	0.386872	32.3699	6.38666	0.0111128	cis-acting	Positive
lnc00043044	20:7,632,950-7,634,241	0.989624	5.41713	2.45258	0.00712798	sense	CDH4	20:7702267-8001028	4.85742	13.534	1.47833	0.000453389	cis-acting	Positive
lnc00045805	22:2,160,836-2,162,220	0.502649	2.48966	2.30832	0.0424015	antisense	PROSC	22:2189694-2193856	20.5768	53.8015	1.38663	0.000453389	cis-acting	Positive
lnc00045805	22:2,160,836-2,162,220	0.502649	2.48966	2.30832	0.0424015	antisense	EIF4EBP1	22:2245548-2249847	186.16	901.159	2.27524	0.000453389	cis-acting	Positive
lnc00051396	3:19,485,372-19,518,201	4.43707	13.8959	1.64698	0.000453389	sense	ESRRG	3:19553877-19675355	10.5118	49.7733	2.24337	0.000453389	cis-acting	Positive
lnc00053275	3:57,082,088-57,092,525	0.273189	1.03607	1.92314	0.0310663	sense	AKAP7	3:56878363-56949970	8.11472	18.1616	1.16227	0.0117547	cis-acting	Positive
lnc00054727	3:104,855,505-104,860,673	1.31731	11.2958	3.10011	0.0255136	sense	RAB10	3:104556701-104571975	90.355	230.599	1.35171	0.00184944	cis-acting	Positive
lnc00054727	3:104,855,505-104,860,673	1.31731	11.2958	3.10011	0.0255136	sense	HADHA	3:104583826-104607643	66.8634	487.772	2.86692	0.000453389	cis-acting	Positive
lnc00054727	3:104,855,505-104,860,673	1.31731	11.2958	3.10011	0.0255136	sense	EPHX2	3:104712778-104721569	4.22025	18.3641	2.12149	0.000453389	cis-acting	Positive
lnc00055149	3:8,413,412-8,437,479	0.342502	1.42731	2.05912	0.0380918	antisense	FAM179A	3:8438923-8480335	0.428762	3.0493	2.83023	0.0136202	cis-acting	Positive
lnc00057469	3:52,888,501-53,008,517	0.986572	2.20734	1.16181	0.0372452	antisense	TXLNB	3:53273169-53301050	6.56675	146.17	4.47632	0.000453389	cis-acting	Positive
lnc00057952	3:64,940,632-64,943,877	0.740373	58.1594	6.29562	0.000453389	antisense	LAMA4	3:65122173-65221853	34.6296	72.5078	1.06613	0.0255136	cis-acting	Positive
lnc00061312	4:38,810,767-38,817,059	0.257336	28.7602	6.80428	0.00119451	sense	ACSL1	4:38883036-38919985	25.4455	454.212	4.15789	0.000453389	cis-acting	Positive
lnc00061312	4:38,810,767-38,817,059	0.257336	28.7602	6.80428	0.00119451	sense	IRF2	4:38987653-39011877	11.443	30.3019	1.40495	0.00152761	cis-acting	Positive
lnc00061313	4:38,810,808-38,817,059	0.426312	16.8296	5.30295	0.0152592	sense	ACSL1	4:38883036-38919985	25.4455	454.212	4.15789	0.000453389	cis-acting	Positive
lnc00061313	4:38,810,808-38,817,059	0.426312	16.8296	5.30295	0.0152592	sense	IRF2	4:38987653-39011877	11.443	30.3019	1.40495	0.00152761	cis-acting	Positive
lnc00062282	4:62,505,035-62,508,383	0.72272	3.49007	2.27175	0.00359944	sense	ASAH1	4:62384597-62404499	7.4638	15.0326	1.01011	0.0138255	cis-acting	Positive
lnc00062282	4:62,505,035-62,508,383	0.72272	3.49007	2.27175	0.00359944	sense	FGL1	4:62470106-62480683	8.25642	35.4967	2.1041	0.000453389	cis-acting	Positive
lnc00062282	4:62,505,035-62,508,383	0.72272	3.49007	2.27175	0.00359944	sense	MTUS1	4:62557972-62607677	5.21159	21.8706	2.06919	0.000453389	cis-acting	Positive
lnc00062282	4:62,505,035-62,508,383	0.72272	3.49007	2.27175	0.00359944	sense	PDGFRL	4:62611320-62630264	12.415	30.8932	1.31521	0.00937082	cis-acting	Positive
lnc00062282	4:62,505,035-62,508,383	0.72272	3.49007	2.27175	0.00359944	sense	SLC7A2	4:62636729-62652254	1.67468	33.9839	4.34289	0.000453389	cis-acting	Positive
lnc00062282	4:62,505,035-62,508,383	0.72272	3.49007	2.27175	0.00359944	sense	MTMR7	4:62708777-62738004	1.5777	6.44543	2.03045	0.0113351	cis-acting	Positive
lnc00062282	4:62,505,035-62,508,383	0.72272	3.49007	2.27175	0.00359944	sense	VPS37A	4:62745392-62757106	5.6999	17.9909	1.65826	0.00687513	cis-acting	Positive
lnc00064865	4:29,382,665-29,402,909	0.310102	1.94343	2.64779	0.0111128	antisense	IL15	4:29417198-29501587	0.855975	42.8533	5.64569	0.00491356	cis-acting	Positive
lnc00064866	4:29,382,665-29,402,914	0.297486	3.271	3.45884	0.0204764	antisense	IL15	4:29417198-29501587	0.855975	42.8533	5.64569	0.00491356	cis-acting	Positive
lnc00064868	4:29,406,327-29,417,038	0.901752	10.5523	3.54869	0.000453389	antisense	IL15	4:29417198-29501587	0.855975	42.8533	5.64569	0.00491356	cis-acting	Positive
lnc00064870	4:29,417,199-29,501,587	0.55809	6.47403	3.53609	0.0024642	antisense	IL15	4:29417198-29501587	0.855975	42.8533	5.64569	0.00491356	cis-acting	Positive
lnc00064873	4:29,433,363-29,501,587	0.315377	4.3063	3.7713	0.00152761	antisense	IL15	4:29417198-29501587	0.855975	42.8533	5.64569	0.00491356	cis-acting	Positive
lnc00067066	4:73,720,829-73,751,032	0	2.33084	1.73589	0.000453389	antisense	PPARGC1A	4:73626291-73691855	3.73743	25.4415	2.76707	0.000453389	cis-acting	Positive
lnc00067343	4:81,423,638-81,427,121	0.24926	1.49491	2.58434	0.0313656	antisense	DOK7	4:81465865-81491136	10.4904	31.6359	1.59249	0.000837026	cis-acting	Positive
lnc00068445	5:13,600,372-13,615,568	3.219	9.71687	1.59388	0.00937082	sense	TNNT3	5:13389729-13416288	316.336	12686	5.32564	0.000453389	cis-acting	Positive
lnc00068445	5:13,600,372-13,615,568	3.219	9.71687	1.59388	0.00937082	sense	TNNI2	5:13473897-13476632	144.493	5352.41	5.21112	0.000453389	cis-acting	Positive
lnc00068445	5:13,600,372-13,615,568	3.219	9.71687	1.59388	0.00937082	sense	DUSP8	5:13542900-13564314	4.37622	26.5374	2.60027	0.000453389	cis-acting	Positive
lnc00072141	5:21,568,784-21,569,629	0	2.53415	1.82136	0.00276155	antisense	TSPAN18	5:21455062-21473619	6.3805	19.1947	1.58897	0.0111128	cis-acting	Positive
lnc00072630	5:28,047,139-28,054,447	0.313087	1.15863	1.88779	0.03625	antisense	ATP6V1D	5:28245790-28253755	45.4551	160.512	1.82017	0.000453389	cis-acting	Positive
lnc00077991	6:31,431,380-31,436,117	0.868092	11.6295	3.7438	0.00215483	antisense	ZRANB1	6:31682849-31806879	16.094	33.6141	1.06254	0.0304532	cis-acting	Positive
lnc00079062	7:15,926,434-15,932,848	0.190843	1.95757	3.35861	0.0276802	sense	MTX2	7:15709763-15742887	16.0764	52.2504	1.7005	0.000453389	cis-acting	Positive
lnc00079062	7:15,926,434-15,932,848	0.190843	1.95757	3.35861	0.0276802	sense	KIAA1715	7:15868344-15908061	5.08406	18.6836	1.87772	0.000453389	cis-acting	Positive
lnc00079062	7:15,926,434-15,932,848	0.190843	1.95757	3.35861	0.0276802	sense	ATP5G3	7:16150148-16153215	77.6524	419.578	2.43384	0.000453389	cis-acting	Positive
lnc00080611	7:9,781,300-9,788,838	1.2987	3.91166	1.59071	0.0111128	antisense	MOB4	7:9738918-9748611	28.7817	67.8382	1.23695	0.00184944	cis-acting	Positive
lnc00086462	9:11,859,023-11,864,920	0.843229	6.81858	3.01548	0.0123868	sense	BDH1	9:12115162-12127577	35.1451	77.2467	1.13615	0.0129964	cis-acting	Positive
lnc00086462	9:11,859,023-11,864,920	0.843229	6.81858	3.01548	0.0123868	sense	PPP1R2	9:12157986-12170689	26.3841	55.433	1.07107	0.0117547	cis-acting	Positive
lnc00016198	10:12,159,270-12,162,202	0.159961	2.06416	3.68976	0.0397664	sense	SLC35F4	5:55,279,122-55,387,350	0.150975	1.38596	3.1985	0.0100705	trans-acting	Positive
lnc00001454	1:38,468,238-38,474,205	2.41777	0.37877	-2.67428	0.00215483	sense	CSRP2	1:38,160,284-38,171,384	9.91735	4.05895	-1.28885	0.00757965	cis-acting	Positive
lnc00001454	1:38,468,238-38,474,205	2.41777	0.37877	-2.67428	0.00215483	sense	NAV3	1:38,593,309-38,850,635	24.0482	7.54199	-1.67291	0.000453389	cis-acting	Positive
lnc00004818	1:95,420,421-95,423,749	5.86024	2.21806	-1.40166	0.020107	sense	ROBO1	1:95,642,547-95,948,471	44.6379	5.66477	-2.97818	0.000453389	cis-acting	Positive
lnc00006084	1:122,557,286-122,582,293	0.962097	0.0421182	-4.51367	0.00215483	sense	GPM6B	1:122,363,028-122,388,998	13.8109	4.13235	-1.74078	0.0169001	cis-acting	Positive
lnc00006084	1:122,557,286-122,582,293	0.962097	0.0421182	-4.51367	0.00215483	sense	PRPS2	1:122,869,210-122,893,310	25.6547	11.7252	-1.12961	0.0244518	cis-acting	Positive
lnc00007520	1:166,809,159-166,809,713	1.03131	0	-1.02241	0.00687513	sense	TSC22D1	1:166,717,962-166,796,518	27.5938	11.653	-1.24364	0.00918743	cis-acting	Positive
lnc00007809	1:172,258,318-172,272,874	1.4196	0	-1.27477	0.0165425	sense	DCLK1	1:172,004,086-172,233,561	7.80571	0.720736	-3.43699	0.000453389	cis-acting	Positive
lnc00008090	1:181,151,632-181,166,792	11.1908	4.68539	-1.25608	0.0408519	sense	PDGFD	1:181,229,611-181,286,186	78.4363	31.4422	-1.31882	0.00119451	cis-acting	Positive
lnc00019955	11:12,871,424-13,006,482	1.55254	0	-1.35193	0.000453389	antisense	ADAMTS18	11:13255161-13323250	4.6278	1.91286	-1.2746	0.0222258	cis-acting	Positive
lnc00023402	13:17,493,580-17,502,380	0.929316	0.142423	-2.70599	0.0393878	sense	DPYSL3	13:17454811-17485572	56.6006	12.1277	-2.22252	0.000453389	cis-acting	Positive
lnc00023402	13:17,493,580-17,502,380	0.929316	0.142423	-2.70599	0.0393878	sense	JAKMIP2	13:17507415-17531128	11.5623	1.76398	-2.71252	0.000453389	cis-acting	Positive
lnc00025429	14:514,241-535,375	0.718063	0.0788388	-3.18713	0.0148488	antisense	PARN	14:791608-826239	23.483	10.9835	-1.09628	0.00852529	cis-acting	Positive
lnc00025955	14:8,261,091-8,271,037	0.882848	0.292957	-1.59148	0.0424015	antisense	XYLT1	14:8067316-8158621	28.3295	10.8104	-1.38989	0.00152761	cis-acting	Positive
lnc00029028	17:10,401,084-10,402,701	1.31005	0	-1.20792	0.000453389	antisense	LMX1B	17:10059277-10152878	10.7821	0.803997	-3.7453	0.00215483	cis-acting	Positive
lnc00030473	18:6,557,521-6,560,157	1.3437	0.312521	-2.10419	0.0498033	antisense	SCPEP1	18:6267874-6278615	16.6762	5.96834	-1.48238	0.00184944	cis-acting	Positive
lnc00030473	18:6,557,521-6,560,157	1.3437	0.312521	-2.10419	0.0498033	antisense	RAB11FIP4	18:6282873-6369966	12.018	1.76267	-2.76935	0.000453389	cis-acting	Positive
lnc00030473	18:6,557,521-6,560,157	1.3437	0.312521	-2.10419	0.0498033	antisense	SUZ12	18:6561636-6578817	20.533	10.1257	-1.01992	0.0225773	cis-acting	Positive
lnc00030473	18:6,557,521-6,560,157	1.3437	0.312521	-2.10419	0.0498033	antisense	ATAD5	18:6596438-6612865	11.2195	2.94255	-1.93087	0.000453389	cis-acting	Positive
lnc00032766	2:12,514,857-12,528,838	4.48664	0.302422	-3.891	0.0309074	sense	GJD4	2:12778765-12787894	5.08132	0.755957	-2.74883	0.00276155	cis-acting	Positive
lnc00036405	2:111,228,355-111,243,848	1.1143	0	-1.08018	0.000453389	sense	PENK	2:111076868-111081312	195.739	6.93674	-4.81853	0.000453389	cis-acting	Positive
lnc00036762	2:119,393,347-119,396,074	3.84091	0.269808	-3.83144	0.00184944	sense	ZFHX4	2:119025057-119150906	39.2782	13.3321	-1.55882	0.000453389	cis-acting	Positive
lnc00037615	2:3,550,574-3,553,388	2.36212	0.242533	-3.28383	0.0214817	antisense	PTH1R	2:3560823-3688454	22.3553	1.34966	-4.04995	0.000453389	cis-acting	Positive
lnc00037619	2:3,555,167-3,560,021	6.52816	0.779076	-3.06684	0.00541821	antisense	PTH1R	2:3560823-3688454	22.3553	1.34966	-4.04995	0.000453389	cis-acting	Positive
lnc00051199	3:16,627,099-16,633,388	0.925224	0.0386164	-4.58252	0.0458219	sense	PARP1	3:16360688-16391192	53.5275	25.1196	-1.09147	0.00830038	cis-acting	Positive
lnc00051199	3:16,627,099-16,633,388	0.925224	0.0386164	-4.58252	0.0458219	sense	LBR	3:16751706-16762232	67.8221	21.9058	-1.63045	0.000453389	cis-acting	Positive
lnc00053650	3:67,422,916-67,428,598	12.0138	2.71792	-2.14411	0.000453389	sense	SOBP	3:67134085-67243457	7.74333	3.71056	-1.06131	0.0372452	cis-acting	Positive
lnc00057627	3:57,267,099-57,285,205	2.4411	1.01919	-1.26011	0.00438998	antisense	TMEM200A	3:57238295-57239765	33.1971	7.00409	-2.24479	0.000453389	cis-acting	Positive
lnc00057929	3:64,309,664-64,311,166	18.8137	4.5301	-2.05417	0.00119451	antisense	HDAC2	3:64239388-64261685	157.67	77.0987	-1.03213	0.0144391	cis-acting	Positive
lnc00064066	4:11,449,921-11,491,670	0.667928	0.147424	-2.17972	0.0329044	antisense	NSDHL	4:11231921-11242461	5.64	1.57297	-1.8422	0.0142517	cis-acting	Positive
lnc00065176	4:33,519,803-33,524,721	2.86704	0.434702	-2.72146	0.0132011	antisense	FHDC1	4:33376763-33407904	3.75963	0.386118	-3.28348	0.000453389	cis-acting	Positive
lnc00065176	4:33,519,803-33,524,721	2.86704	0.434702	-2.72146	0.0132011	antisense	SCLT1	4:33473905-33509289	15.6656	3.82973	-2.03228	0.000453389	cis-acting	Positive
lnc00065176	4:33,519,803-33,524,721	2.86704	0.434702	-2.72146	0.0132011	antisense	CSGALNACT1	4:33528137-33541938	14.6579	2.39895	-2.6112	0.000837026	cis-acting	Positive
lnc00068021	5:7,326,455-7,341,444	1.26894	0.433314	-1.55014	0.0415026	sense	DKK3	5:7580063-7602305	53.4384	22.7816	-1.23001	0.00569102	cis-acting	Positive
lnc00070210	5:45,912,583-45,916,118	0.830844	0.154097	-2.43074	0.0383512	sense	VRK1	5:45876529-45909816	9.70253	2.03228	-2.25526	0.000453389	cis-acting	Positive
lnc00070547	5:50,887,938-50,894,398	1.16554	0	-1.11473	0.000837026	sense	KIF26A	5:50610381-50708576	27.1052	5.38471	-2.33163	0.000453389	cis-acting	Positive
lnc00074759	6:12,870,955-12,878,997	1.47355	0.38993	-1.918	0.037171	sense	DLG5	6:12817241-12866350	15.6955	7.28363	-1.10762	0.00388654	cis-acting	Positive
lnc00076256	6:3,999,553-4,008,596	0.836591	0.0952262	-3.13509	0.0456771	antisense	MAT1A	6:3915003-3932026	43.9614	6.30807	-2.80097	0.000453389	cis-acting	Positive
lnc00076256	6:3,999,553-4,008,596	0.836591	0.0952262	-3.13509	0.0456771	antisense	MBL2	6:3981177-3989358	1.72895	0.352159	-2.2956	0.0431841	cis-acting	Positive
lnc00077638	6:23,576,265-23,579,573	1.55913	0.35973	-2.11575	0.0213185	antisense	SH3PXD2A	6:23349106-23406139	118.488	51.3225	-1.20708	0.00640795	cis-acting	Positive
lnc00077638	6:23,576,265-23,579,573	1.55913	0.35973	-2.11575	0.0213185	antisense	OBFC1	6:23585344-23623213	12.0236	3.47657	-1.79013	0.00438998	cis-acting	Positive
lnc00077638	6:23,576,265-23,579,573	1.55913	0.35973	-2.11575	0.0213185	antisense	COL17A1	6:23670968-23706526	6.39038	0.0706708	-6.49864	0.00215483	cis-acting	Positive
lnc00077638	6:23,576,265-23,579,573	1.55913	0.35973	-2.11575	0.0213185	antisense	SFR1	6:23730902-23734477	1.8471	0.288895	-2.67664	0.0172971	cis-acting	Positive
lnc00077638	6:23,576,265-23,579,573	1.55913	0.35973	-2.11575	0.0213185	antisense	GSTO1	6:23780497-23789333	12.7747	3.95624	-1.69109	0.0172971	cis-acting	Positive
lnc00079000	7:15,587,494-15,639,932	2.35881	0.689092	-1.77529	0.0483446	sense	HOXD3	7:15763091-15765488	1.67404	0.321086	-2.3823	0.0301479	cis-acting	Positive
lnc00079000	7:15,587,494-15,639,932	2.35881	0.689092	-1.77529	0.0483446	sense	HOXD8	7:15792589-15820406	15.301	4.28721	-1.83551	0.00414052	cis-acting	Positive
lnc00079282	7:19,211,851-19,225,407	1.90616	0.440479	-2.11352	0.0160047	sense	SCN3A	7:19389218-19468431	2.07264	0.377763	-2.45592	0.000453389	cis-acting	Positive
lnc00079282	7:19,211,851-19,225,407	1.90616	0.440479	-2.11352	0.0160047	sense	GALNT3	7:19189884-19211629	5.79477	0.587926	-3.30104	0.00304476	cis-acting	Positive
lnc00079282	7:19,211,851-19,225,407	1.90616	0.440479	-2.11352	0.0160047	sense	CSRNP3	7:19226360-19245814	4.24643	1.24236	-1.77317	0.0256812	cis-acting	Positive
lnc00080175	7:1,216,501-1,248,384	0.907579	0.119085	-2.93003	0.0111128	antisense	FAM171B	7:1259820-1290809	8.12516	2.25497	-1.84929	0.00184944	cis-acting	Positive
lnc00083591	8:257,052-390,823	0.977528	0.0824903	-3.56684	0.0208236	antisense	AMY2A	8:41569-46009	1.47263	0.1744	-3.07792	0.0447127	cis-acting	Positive
lnc00084831	8:14,849,840-14,869,937	2.75249	0.784077	-1.81167	0.0165425	antisense	LMO4	8:14627759-14677322	73.3972	35.07	-1.06549	0.0165425	cis-acting	Positive
lnc00084831	8:14,849,840-14,869,937	2.75249	0.784077	-1.81167	0.0165425	antisense	COL24A1	8:14987157-15097242	36.8588	2.43052	-3.92267	0.000453389	cis-acting	Positive
lnc00086242	9:7,434,335-7,439,332	1.31033	0.297397	-2.13947	0.0471613	sense	EPHA4	9:7111078-7201192	10.4505	1.27613	-3.03373	0.000453389	cis-acting	Positive
lnc00086242	9:7,434,335-7,439,332	1.31033	0.297397	-2.13947	0.0471613	sense	PAX3	9:7357517-7422566	0.780024	0.0926837	-3.07313	0.00852529	cis-acting	Positive
lnc00088118	9:18,086,379-18,167,180	3.40564	0.714147	-2.25363	0.03625	antisense	NAALADL2	9:17795976-17991569	9.45523	1.43009	-2.72501	0.000453389	cis-acting	Positive
lnc00088118	9:18,086,379-18,167,180	3.40564	0.714147	-2.25363	0.03625	antisense	NLGN1	9:18196757-18471834	2.89197	0.664813	-2.12103	0.00152761	cis-acting	Positive
lnc00037615	2:3,550,574-3,553,388	2.36212	0.242533	-3.28383	0.0214817	antisense	CNDP1	2:91,819,975-91,837,036	1.17355	0.120749	-3.2808	0.00983766	trans-acting	Positive
lnc00066198	4:55,420,029-55,435,749	0.889157	0.15662	-2.50517	0.0312249	antisense	CNDP1	2:91,819,975-91,837,036	1.17355	0.120749	-3.2808	0.00983766	trans-acting	Positive
lnc00066198	4:55,420,029-55,435,749	0.889157	0.15662	-2.50517	0.0312249	antisense	TMEM26	6:7,974,241-7,992,033	12.6545	1.89478	-2.73954	0.000453389	trans-acting	Positive
lnc00037615	2:3,550,574-3,553,388	2.36212	0.242533	-3.28383	0.0214817	antisense	TMEM26	6:7,974,241-7,992,033	12.6545	1.89478	-2.73954	0.000453389	trans-acting	Positive
lnc00002354	1:57,900,399-57,907,356	0.194347	8.26511	5.41033	0.00414052	sense	PTN	1:57,819,051-57,871,230	26.6803	9.95083	-1.42288	0.00333661	cis-acting	Negative
lnc00005228	1:105,152,336-105,197,592	0.739525	0.1958	-1.91722	0.0242873	sense	RCAN1	1:105,292,500-105,299,313	56.0376	140.167	1.32268	0.00152761	cis-acting	Negative
lnc00005553	1:111,388,150-111,393,874	0	1.54039	1.34505	0.000453389	sense	CASK	1:111,182,551-111,322,208	65.5357	31.2455	-1.06864	0.0132011	cis-acting	Negative
lnc00007520	1:166,809,159-166,809,713	1.03131	0	-1.02241	0.00687513	sense	TPT1	1:167,058,419-167,066,619	95.7625	223.194	1.22076	0.0134181	cis-acting	Negative
lnc00007809	1:172,258,318-172,272,874	1.4196	0	-1.27477	0.0165425	sense	NBEAL1	7:13,190,343-13,266,973	12.7757	30.6391	1.26197	0.00276155	cis-acting	Negative
lnc00009535	1:30,660,682-30,692,716	0.787874	3.55527	2.17392	0.00119451	antisense	NELL2	1:30,284,795-30,405,559	42.4628	3.94929	-3.42653	0.000453389	cis-acting	Negative
lnc00009535	1:30,660,682-30,692,716	0.787874	3.55527	2.17392	0.00119451	antisense	SLC38A1	1:30,848,399-30,903,892	30.2466	10.6966	-1.49962	0.00438998	cis-acting	Negative
lnc00009560	1:30,998,678-31,005,770	0.299868	2.26212	2.91528	0.00388654	antisense	SLC38A1	1:30,848,399-30,903,892	30.2466	10.6966	-1.49962	0.00438998	cis-acting	Negative
lnc00009560	1:30,998,678-31,005,770	0.299868	2.26212	2.91528	0.00388654	antisense	AMIGO2	1:31,191,403-31,200,927	2.64695	0.363194	-2.86552	0.0293013	cis-acting	Negative
lnc00009594	1:32,663,755-32,673,459	2.29668	0.402412	-2.5128	0.018422	antisense	USP15	1:32,863,933-32,927,887	17.1003	49.2873	1.52719	0.000453389	cis-acting	Negative
lnc00011297	1:77,802,198-77,813,219	0.340905	1.6812	2.30205	0.0275428	antisense	EPHB6	1:77,460,197-77,533,109	5.54479	0.997214	-2.47516	0.000453389	cis-acting	Negative
lnc00013288	1:133,224,536-133,224,900	0	2.06672	1.6167	0.0024642	antisense	MAP4K4	1:132936572-133084109	53.5181	26.2594	-1.02719	0.00961737	cis-acting	Negative
lnc00013296	1:133,343,670-133,349,561	0	1.54211	1.34603	0.000453389	antisense	MAP4K4	1:132936572-133084109	53.5181	26.2594	-1.02719	0.00961737	cis-acting	Negative
lnc00014327	1:168,696,987-168,712,396	4.8878	1.51426	-1.69057	0.000453389	antisense	CDADC1	1:168424792-168438612	1.84661	5.97432	1.6939	0.0152592	cis-acting	Negative
lnc00014327	1:168,696,987-168,712,396	4.8878	1.51426	-1.69057	0.000453389	antisense	SPRYD7	1:168651802-168660592	14.168	36.0073	1.34565	0.0024642	cis-acting	Negative
lnc00016198	10:12,159,270-12,162,202	0.159961	2.06416	3.68976	0.0397664	sense	ARNT2	10:11900895-11979084	8.15954	2.49385	-1.71011	0.000453389	cis-acting	Negative
lnc00016198	10:12,159,270-12,162,202	0.159961	2.06416	3.68976	0.0397664	sense	FANCI	10:12445138-12467989	5.63136	0.774822	-2.86155	0.000453389	cis-acting	Negative
lnc00022666	13:2,375,134-2,490,134	3.75351	0.763736	-2.2971	0.000453389	sense	ETF1	13:2158825-2184873	44.3844	88.8982	1.0021	0.0195505	cis-acting	Negative
lnc00023378	13:16,935,567-16,937,680	0	10.2894	3.4969	0.000453389	sense	YIPF5	13:17011665-17018764	32.0794	14.3757	-1.15801	0.0107021	cis-acting	Negative
lnc00023402	13:17,493,580-17,502,380	0.929316	0.142423	-2.70599	0.0393878	sense	NEGR1	8:28066596-28149459	7.74561	19.6201	1.34088	0.0342231	cis-acting	Negative
lnc00023508	13:1,686,344-1,687,662	1.99802	0	-1.58401	0.000837026	antisense	DNAJC18	13:1788283-1799938	29.1177	72.9081	1.32418	0.000837026	cis-acting	Negative
lnc00023508	13:1,686,344-1,687,662	1.99802	0	-1.58401	0.000837026	antisense	PAIP2	13:1813946-1819364	65.919	172.669	1.38925	0.000837026	cis-acting	Negative
lnc00023508	13:1,686,344-1,687,662	1.99802	0	-1.58401	0.000837026	antisense	SIL1	13:1869522-1957797	3.14003	9.36896	1.57711	0.00918743	cis-acting	Negative
lnc00023727	13:7,361,356-7,364,575	0.0700961	4.66937	6.05775	0.0298071	antisense	PTTG1	13:7160403-7162582	23.4596	4.78305	-2.29418	0.00333661	cis-acting	Negative
lnc00025163	14:9,550,041-9,565,677	0.666494	2.36267	1.82575	0.0321934	sense	GRIN2A	14:9244460-9392231	4.53326	1.4964	-1.59905	0.00640795	cis-acting	Negative
lnc00025429	14:514,241-535,375	0.718063	0.0788388	-3.18713	0.0148488	antisense	MKL2	14:716483-759450	15.9536	43.3945	1.44363	0.000453389	cis-acting	Negative
lnc00025955	14:8,261,091-8,271,037	0.882848	0.292957	-1.59148	0.0424015	antisense	COQ7	14:8470599-8473564	9.71207	59.962	2.6262	0.000453389	cis-acting	Negative
lnc00027452	15:733,699-734,944	0	1.20021	1.13764	0.000453389	antisense	CDC45	15:664119-676502	14.3725	3.14058	-2.19421	0.000453389	cis-acting	Negative
lnc00029028	17:10,401,084-10,402,701	1.31005	0	-1.20792	0.000453389	antisense	ANGPTL2	17:10290286-10360101	15.8957	51.0949	1.68454	0.000453389	cis-acting	Negative
lnc00029488	17:8,697,213-8,700,483	0.243092	4.1853	4.10576	0.00304476	antisense	STRBP	17:8901302-8952072	10.7383	3.97323	-1.43439	0.00640795	cis-acting	Negative
lnc00030473	18:6,557,521-6,560,157	1.3437	0.312521	-2.10419	0.0498033	antisense	RHOT1	18:6624342-6648431	11.8933	42.8572	1.84938	0.000453389	cis-acting	Negative
lnc00030473	18:6,557,521-6,560,157	1.3437	0.312521	-2.10419	0.0498033	antisense	TEX2	18:6766319-6786946	13.7627	89.6449	2.70346	0.000453389	cis-acting	Negative
lnc00030473	18:6,557,521-6,560,157	1.3437	0.312521	-2.10419	0.0498033	antisense	PECAM1	18:6825945-6842734	37.9048	216.233	2.51213	0.000453389	cis-acting	Negative
lnc00032832	2:14,440,628-14,444,481	1.1965	0.121133	-3.30415	0.0355917	sense	SVIL	2:14597994-14657468	113.004	339.422	1.58671	0.00807889	cis-acting	Negative
lnc00036398	2:110,998,446-111,004,292	2.45912	8.96594	1.86632	0.00491356	sense	PENK	2:111076868-111081312	195.739	6.93674	-4.81853	0.000453389	cis-acting	Negative
lnc00037615	2:3,550,574-3,553,388	2.36212	0.242533	-3.28383	0.0214817	antisense	MYL3	2:3420142-3455225	66.4029	3351.13	5.65726	0.000453389	cis-acting	Negative
lnc00037619	2:3,555,167-3,560,021	6.52816	0.779076	-3.06684	0.00541821	antisense	MYL3	2:3420142-3455225	66.4029	3351.13	5.65726	0.000453389	cis-acting	Negative
lnc00038424	2:31,010,828-31,019,634	0.467248	1.56711	1.74584	0.0383512	antisense	CDCA7L	2:30690281-30698829	37.243	7.59865	-2.29315	0.000453389	cis-acting	Negative
lnc00038424	2:31,010,828-31,019,634	0.467248	1.56711	1.74584	0.0383512	antisense	IGF2BP3	2:31286665-31393727	44.5423	15.9237	-1.484	0.000453389	cis-acting	Negative
lnc00041278	2:104,137,622-104,141,718	0.328238	1.85151	2.49588	0.0285253	antisense	TAF4B	2:103821688-103883809	2.12097	0.577853	-1.87595	0.033381	cis-acting	Negative
lnc00041927	2:127,576,238-127,579,281	0.437894	2.23839	2.35381	0.0344939	antisense	POP1	2:127274275-127295976	5.30135	2.29809	-1.20593	0.0182493	cis-acting	Negative
lnc00045805	22:2,160,836-2,162,220	0.502649	2.48966	2.30832	0.0424015	antisense	PPAPDC1B	22:2282969-2285701	4.78472	1.43133	-1.74107	0.0441357	cis-acting	Negative
lnc00045805	22:2,160,836-2,162,220	0.502649	2.48966	2.30832	0.0424015	antisense	FGFR1	22:2331114-2345392	31.6615	14.5918	-1.11757	0.00569102	cis-acting	Negative
lnc00053275	3:57,082,088-57,092,525	0.273189	1.03607	1.92314	0.0310663	sense	TMEM200A	3:57238295-57239765	33.1971	7.00409	-2.24479	0.000453389	cis-acting	Negative
lnc00053650	3:67,422,916-67,428,598	12.0138	2.71792	-2.14411	0.000453389	sense	PDSS2	3:67259778-67378577	5.29893	12.7375	1.26531	0.0484389	cis-acting	Negative
lnc00053650	3:67,422,916-67,428,598	12.0138	2.71792	-2.14411	0.000453389	sense	C3H6ORF203	3:67409304-67411773	36.877	95.7775	1.37697	0.00184944	cis-acting	Negative
lnc00053650	3:67,422,916-67,428,598	12.0138	2.71792	-2.14411	0.000453389	sense	QRSL1	3:67502289-67522895	4.39643	26.8946	2.61291	0.000453389	cis-acting	Negative
lnc00054727	3:104,855,505-104,860,673	1.31731	11.2958	3.10011	0.0255136	sense	PBK	3:104781668-104800567	9.00188	1.02481	-3.13487	0.0123868	cis-acting	Negative
lnc00054727	3:104,855,505-104,860,673	1.31731	11.2958	3.10011	0.0255136	sense	CENPO	3:105085781-105092472	4.86062	0.707017	-2.78132	0.00304476	cis-acting	Negative
lnc00054727	3:104,855,505-104,860,673	1.31731	11.2958	3.10011	0.0255136	sense	NCOA1	3:105103874-105211518	8.29048	3.64454	-1.18572	0.0167354	cis-acting	Negative
lnc00055149	3:8,413,412-8,437,479	0.342502	1.42731	2.05912	0.0380918	antisense	EPCAM	3:8534386-8539545	26.2373	0.242806	-6.75567	0.0123868	cis-acting	Negative
lnc00055149	3:8,413,412-8,437,479	0.342502	1.42731	2.05912	0.0380918	antisense	MSH2	3:8543453-8573143	17.9991	5.74906	-1.64653	0.000453389	cis-acting	Negative
lnc00055149	3:8,413,412-8,437,479	0.342502	1.42731	2.05912	0.0380918	antisense	MSH6	3:8645773-8668184	28.6726	11.0506	-1.37555	0.000453389	cis-acting	Negative
lnc00059931	4:11,501,546-11,513,644	1.52719	0.130819	-3.54524	0.0398918	sense	ASB12	4:11612706-11617276	4.27561	17.2157	2.00952	0.000453389	cis-acting	Negative
lnc00061312	4:38,810,767-38,817,059	0.257336	28.7602	6.80428	0.00119451	sense	SLC25A48	13:14577076-14648367	3.50161	0.395168	-3.14748	0.00184944	cis-acting	Negative
lnc00061312	4:38,810,767-38,817,059	0.257336	28.7602	6.80428	0.00119451	sense	MLF1IP	4:38921547-38931422	10.5414	2.87861	-1.87263	0.015445	cis-acting	Negative
lnc00061312	4:38,810,767-38,817,059	0.257336	28.7602	6.80428	0.00119451	sense	CCDC111	4:38931718-38947734	2.95766	1.00017	-1.56422	0.0453869	cis-acting	Negative
lnc00061312	4:38,810,767-38,817,059	0.257336	28.7602	6.80428	0.00119451	sense	CASP3	4:38947849-38962863	32.101	13.0051	-1.30354	0.018422	cis-acting	Negative
lnc00061313	4:38,810,808-38,817,059	0.426312	16.8296	5.30295	0.0152592	sense	SLC25A48	13:14577076-14648367	3.50161	0.395168	-3.14748	0.00184944	cis-acting	Negative
lnc00061313	4:38,810,808-38,817,059	0.426312	16.8296	5.30295	0.0152592	sense	MLF1IP	4:38921547-38931422	10.5414	2.87861	-1.87263	0.015445	cis-acting	Negative
lnc00061313	4:38,810,808-38,817,059	0.426312	16.8296	5.30295	0.0152592	sense	CCDC111	4:38931718-38947734	2.95766	1.00017	-1.56422	0.0453869	cis-acting	Negative
lnc00061313	4:38,810,808-38,817,059	0.426312	16.8296	5.30295	0.0152592	sense	CASP3	4:38947849-38962863	32.101	13.0051	-1.30354	0.018422	cis-acting	Negative
lnc00062325	4:63,947,583-63,968,504	1.5176	3.97295	1.38842	0.0102906	sense	KIAA1456	4:64216396-64317827	0.520047	0.0942966	-2.46337	0.0281758	cis-acting	Negative
lnc00064066	4:11,449,921-11,491,670	0.667928	0.147424	-2.17972	0.0329044	antisense	ASB12	4:11612706-11617276	4.27561	17.2157	2.00952	0.000453389	cis-acting	Negative
lnc00064865	4:29,382,665-29,402,909	0.310102	1.94343	2.64779	0.0111128	antisense	TBC1D9	4:29177048-29219333	10.3384	3.31558	-1.64068	0.0024642	cis-acting	Negative
lnc00064865	4:29,382,665-29,402,909	0.310102	1.94343	2.64779	0.0111128	antisense	RNF150	4:29246318-29359420	15.9878	6.83931	-1.22505	0.0176514	cis-acting	Negative
lnc00064866	4:29,382,665-29,402,914	0.297486	3.271	3.45884	0.0204764	antisense	TBC1D9	4:29177048-29219333	10.3384	3.31558	-1.64068	0.0024642	cis-acting	Negative
lnc00064866	4:29,382,665-29,402,914	0.297486	3.271	3.45884	0.0204764	antisense	RNF150	4:29246318-29359420	15.9878	6.83931	-1.22505	0.0176514	cis-acting	Negative
lnc00064868	4:29,406,327-29,417,038	0.901752	10.5523	3.54869	0.000453389	antisense	TBC1D9	4:29177048-29219333	10.3384	3.31558	-1.64068	0.0024642	cis-acting	Negative
lnc00064868	4:29,406,327-29,417,038	0.901752	10.5523	3.54869	0.000453389	antisense	RNF150	4:29246318-29359420	15.9878	6.83931	-1.22505	0.0176514	cis-acting	Negative
lnc00064870	4:29,417,199-29,501,587	0.55809	6.47403	3.53609	0.0024642	antisense	TBC1D9	4:29177048-29219333	10.3384	3.31558	-1.64068	0.0024642	cis-acting	Negative
lnc00064870	4:29,417,199-29,501,587	0.55809	6.47403	3.53609	0.0024642	antisense	RNF150	4:29246318-29359420	15.9878	6.83931	-1.22505	0.0176514	cis-acting	Negative
lnc00064873	4:29,433,363-29,501,587	0.315377	4.3063	3.7713	0.00152761	antisense	TBC1D9	4:29177048-29219333	10.3384	3.31558	-1.64068	0.0024642	cis-acting	Negative
lnc00064873	4:29,433,363-29,501,587	0.315377	4.3063	3.7713	0.00152761	antisense	RNF150	4:29246318-29359420	15.9878	6.83931	-1.22505	0.0176514	cis-acting	Negative
lnc00065176	4:33,519,803-33,524,721	2.86704	0.434702	-2.72146	0.0132011	antisense	C4H8ORF40	4:33613025-33615356	10.5108	24.2063	1.20351	0.015062	cis-acting	Negative
lnc00065176	4:33,519,803-33,524,721	2.86704	0.434702	-2.72146	0.0132011	antisense	SLC20A2	4:33615578-33700813	10.8	60.0222	2.47446	0.000453389	cis-acting	Negative
lnc00065176	4:33,519,803-33,524,721	2.86704	0.434702	-2.72146	0.0132011	antisense	C4H4ORF29	4:33805228-33837398	12.4008	46.4378	1.90487	0.000453389	cis-acting	Negative
lnc00067343	4:81,423,638-81,427,121	0.24926	1.49491	2.58434	0.0313656	antisense	RGS12	4:81552048-81626611	8.41195	3.53247	-1.25176	0.00735842	cis-acting	Negative
lnc00072630	5:28,047,139-28,054,447	0.313087	1.15863	1.88779	0.03625	antisense	PLEK2	5:28222461-28230939	1.96172	0.127076	-3.94836	0.0447127	cis-acting	Negative
lnc00074540	6:8,655,407-8,660,260	5.31877	0.242334	-4.45603	0.0216769	sense	RSFR	6:8804969-8806179	4.51084	14.8851	1.72241	0.0294483	cis-acting	Negative
lnc00074540	6:8,655,407-8,660,260	5.31877	0.242334	-4.45603	0.0216769	sense	CHUK	6:8827167-8850022	11.0986	25.8129	1.21771	0.00687513	cis-acting	Negative
lnc00074540	6:8,655,407-8,660,260	5.31877	0.242334	-4.45603	0.0216769	sense	ECHS1	6:8911996-8913927	22.0247	92.8958	2.07649	0.000453389	cis-acting	Negative
lnc00074540	6:8,655,407-8,660,260	5.31877	0.242334	-4.45603	0.0216769	sense	MTG1	6:8915714-8918077	2.80541	9.00517	1.68254	0.0352797	cis-acting	Negative
lnc00074759	6:12,870,955-12,878,997	1.47355	0.38993	-1.918	0.037171	sense	kcnma1	6:12928165-13365708	4.73804	42.9171	3.17919	0.000453389	cis-acting	Negative
lnc00076256	6:3,999,553-4,008,596	0.836591	0.0952262	-3.13509	0.0456771	antisense	C10ORF58	6:3872163-3880487	8.12705	42.9182	2.40079	0.000453389	cis-acting	Negative
lnc00076681	6:8,579,867-8,582,366	2.91038	0	-1.96731	0.0426601	antisense	RSFR	6:8804969-8806179	4.51084	14.8851	1.72241	0.0294483	cis-acting	Negative
lnc00076681	6:8,579,867-8,582,366	2.91038	0	-1.96731	0.0426601	antisense	CHUK	6:8827167-8850022	11.0986	25.8129	1.21771	0.00687513	cis-acting	Negative
lnc00077519	6:22,548,435-22,553,846	1.90684	6.34362	1.73412	0.0227418	antisense	ARL3	6:22849906-22866595	43.8896	12.5996	-1.80051	0.00184944	cis-acting	Negative
lnc00079000	7:15,587,494-15,639,932	2.35881	0.689092	-1.77529	0.0483446	sense	NFE2L2	7:15304545-15320356	23.338	72.0785	1.62689	0.000453389	cis-acting	Negative
lnc00079000	7:15,587,494-15,639,932	2.35881	0.689092	-1.77529	0.0483446	sense	MTX2	7:15709763-15742887	16.0764	52.2504	1.7005	0.000453389	cis-acting	Negative
lnc00079000	7:15,587,494-15,639,932	2.35881	0.689092	-1.77529	0.0483446	sense	KIAA1715	7:15868344-15908061	5.08406	18.6836	1.87772	0.000453389	cis-acting	Negative
lnc00079062	7:15,926,434-15,932,848	0.190843	1.95757	3.35861	0.0276802	sense	HOXD3	7:15763091-15765488	1.67404	0.321086	-2.3823	0.0301479	cis-acting	Negative
lnc00079062	7:15,926,434-15,932,848	0.190843	1.95757	3.35861	0.0276802	sense	HOXD8	7:15792589-15820406	15.301	4.28721	-1.83551	0.00414052	cis-acting	Negative
lnc00080611	7:9,781,300-9,788,838	1.2987	3.91166	1.59071	0.0111128	antisense	ANKRD44	7:9559011-9626849	15.5892	4.72149	-1.72323	0.000453389	cis-acting	Negative
lnc00080611	7:9,781,300-9,788,838	1.2987	3.91166	1.59071	0.0111128	antisense	PLCL1	7:9822435-9943072	7.63895	2.54406	-1.58624	0.00215483	cis-acting	Negative
lnc00081020	7:17,148,022-17,152,478	3.37037	1.1215	-1.58748	0.0389153	antisense	PDK1	7:17199466-17208239	28.4986	100.767	1.82206	0.000453389	cis-acting	Negative
lnc00081020	7:17,148,022-17,152,478	3.37037	1.1215	-1.58748	0.0389153	antisense	METAP1D	7:17340598-17361534	0.872272	2.95636	1.76097	0.0222258	cis-acting	Negative
lnc00081163	7:18,715,710-18,739,718	0.751941	4.10272	2.44789	0.000453389	antisense	G6PC2	7:18415593-18420438	3.713	0.740854	-2.32532	0.0115478	cis-acting	Negative
lnc00081163	7:18,715,710-18,739,718	0.751941	4.10272	2.44789	0.000453389	antisense	SPC25	7:18426549-18430278	41.1044	5.66932	-2.85804	0.000453389	cis-acting	Negative
lnc00081163	7:18,715,710-18,739,718	0.751941	4.10272	2.44789	0.000453389	antisense	STK39	7:18583601-18668725	8.73975	2.76279	-1.66146	0.00184944	cis-acting	Negative
lnc00081163	7:18,715,710-18,739,718	0.751941	4.10272	2.44789	0.000453389	antisense	SCN3A	7:19389218-19468431	2.07264	0.377763	-2.45592	0.000453389	cis-acting	Negative
lnc00084831	8:14,849,840-14,869,937	2.75249	0.784077	-1.81167	0.0165425	antisense	CYR61	8:15135793-15137430	7.014	66.3947	3.24276	0.000453389	cis-acting	Negative
lnc00085230	8:21,627,409-21,652,635	1.17022	0.149199	-2.97147	0.000453389	antisense	BEND5	8:21903168-21934897	9.24695	19.8325	1.10082	0.00937082	cis-acting	Negative
lnc00086462	9:11,859,023-11,864,920	0.843229	6.81858	3.01548	0.0123868	sense	MFI2	9:11940275-11956868	5.1252	1.60975	-1.67077	0.00918743	cis-acting	Negative
