# Supplementary material for: Integrated Analysis of Long Non-coding RNAs (LncRNAs) and mRNA Expression Profiles Reveals the Potential Role of LncRNAs in Skeletal Muscle Development of the Chicken
Source: Front Physiol. 2017 Jan 9;7:687. doi: 10.3389/fphys.2016.00687 (PMC5220077; doi:10.3389/fphys.2016.00687)
Supplement: Supplementary file 9 [file Table9.XLSX]

## Sheet: Sheet1
Table S9. Differentially expressed lncRNAs and theirs corresponding cis-acting and trans-acting target genes with differential expression in E16 chicken compared with D1 chicken.
LncRNA	Locus	Value(E16)	Value(D1)	log2(fold change)	Direction	q value	Gene name	Locus	Value(E16)	Value(D1)	log2(fold change)	q value	Regulatory model	Correlation
lnc00009560	1:30,998,678-31,005,770	0.446358	1.92899	2.11157	antisense	0.0104667	SLC38A4	1:31,044,183-31,064,734	1.50951	13.8201	3.19461	0.00118002	cis-acting	Positive
lnc00009560	1:30,998,678-31,005,770	0.446358	1.92899	2.11157	antisense	0.0104667	SLC38A2	1:30,927,997-30,943,097	26.7254	157.299	2.55722	0.00118002	cis-acting	Positive
lnc00012356	1:103,399,833-103,407,288	0.126791	1.41539	3.48067	antisense	0.00214311	BACH1	1:103,417,899-103,443,811	18.2319	37.8725	1.05468	0.0181164	cis-acting	Positive
lnc00029488	17:8,697,213-8,700,483	0.982498	3.5679	1.86055	antisense	0.0203014	NDUFA8	17:8,704,355-8,706,618	37.3849	114.923	1.62014	0.00118002	cis-acting	Positive
lnc00033506	2:38,851,559-38,938,926	0	1.24553	1.16706	sense	0.00998534	LRRC3B	2:38,757,265-38,843,074	0.353936	2.1473	2.60096	0.00577906	cis-acting	Positive
lnc00033506	2:38,851,559-38,938,926	0	1.24553	1.16706	sense	0.00998534	SLC4A7	2:39,023,044-39,102,309	25.6525	82.3671	1.68297	0.00118002	cis-acting	Positive
lnc00061312	4:38,810,767-38,817,059	0.276168	24.5038	6.47131	sense	0.00118002	ACSL1	4:38,883,036-38,919,985	80.945	387.306	2.25846	0.00118002	cis-acting	Positive
lnc00061313	4:38,810,808-38,817,059	0.432395	14.3547	5.05303	sense	0.0298082	ACSL1	4:38,883,036-38,919,985	80.945	387.306	2.25846	0.00118002	cis-acting	Positive
lnc00064868	4:29,406,327-29,417,038	3.48778	8.99683	1.36711	antisense	0.00118002	IL15	4:29,417,198-29,501,587	4.6192	36.5338	2.98352	0.0224108	cis-acting	Positive
lnc00007750	1:170,480,270-170,480,889	1.89387	0.315271	-2.58667	sense	0.00118002	FREM2	1:170,636,082-170,751,376	24.5106	8.17001	-1.585	0.00118002	cis-acting	Positive
lnc00023599	13:2,988,125-3,071,495	3.9995	0.313684	-3.67243	antisense	0.0130279	KCNIP1	13:2,890,225-2,905,434	10.1728	1.40376	-2.85735	0.00118002	cis-acting	Positive
lnc00037976	2:16,609,104-16,613,301	3.65133	1.09309	-1.74001	antisense	0.00443086	THNSL1	2:16,606,745-16,608,950	18.0459	6.25457	-1.52869	0.00371511	cis-acting	Positive
lnc00057740	3:59,594,258-59,599,811	9.37779	3.08245	-1.60517	antisense	0.00118002	TPD52L1	3:59,527,858-59,580,356	1.66961	0.269807	-2.62951	0.0207099	cis-acting	Positive
lnc00058247	3:75,652,602-75,657,314	1.52223	0	-1.3347	antisense	0.0361726	CNR1	3:75,580,392-75,593,814	26.221	2.74094	-3.25798	0.00118002	cis-acting	Positive
lnc00068021	5:7,326,455-7,341,444	1.23025	0.369555	-1.73509	sense	0.0336181	DKK3	5:7,580,063-7,602,305	49.0509	19.4269	-1.33623	0.00371511	cis-acting	Positive
lnc00072176	5:22,215,816-22,228,448	0.974385	0.143305	-2.7654	antisense	0.0447041	PACSIN3	5:22,468,639-22,488,574	545.848	213.402	-1.35493	0.00880977	cis-acting	Positive
lnc00013288	1:133,224,536-133,224,900	0	1.7608	1.46509	antisense	0.0124848	IL18R1	1:133,259,700-133,278,851	1.05439	0.266598	-1.98367	0.0346984	cis-acting	Negative
lnc00018935	11:16,425,450-16,437,659	0.0854026	0.783943	3.1984	sense	0.0403209	COTL1	11:16,284,724-16,301,412	190.094	74.0791	-1.35957	0.00296991	cis-acting	Negative
lnc00023727	13:7,361,356-7,364,575	1.15082	3.97805	1.78939	antisense	0.0114831	PTTG1	13:71,60,403-7,162,582	13.699	4.07957	-1.74759	0.0324476	cis-acting	Negative
lnc00025955	14:8,261,091-8,271,037	0.840185	0.249778	-1.75006	antisense	0.0381698	COQ7	14:84,70,599-8,473,564	23.6546	51.1155	1.11164	0.0171702	cis-acting	Negative
lnc00061312	4:38,810,767-38,817,059	0.276168	24.5038	6.47131	sense	0.00118002	CCDC111	4:38,931,718-38,947,734	2.85972	0.852699	-1.74576	0.0354152	cis-acting	Negative
lnc00061312	4:38,810,767-38,817,059	0.276168	24.5038	6.47131	sense	0.00118002	ENPP6	4:39,028,666-39,055,624	8.85884	2.1594	-2.03649	0.00118002	cis-acting	Negative
lnc00061313	4:38,810,808-38,817,059	0.432395	14.3547	5.05303	sense	0.0298082	CCDC111	4:38,931,718-38,947,734	2.85972	0.852699	-1.74576	0.0354152	cis-acting	Negative
lnc00061313	4:38,810,808-38,817,059	0.432395	14.3547	5.05303	sense	0.0298082	ENPP6	4:39,028,666-39,055,624	8.85884	2.1594	-2.03649	0.00118002	cis-acting	Negative
lnc00064868	4:29,406,327-29,417,038	3.48778	8.99683	1.36711	antisense	0.00118002	RNF150	4:29,246,318-29,359,420	18.1021	5.83	-1.63459	0.00214311	cis-acting	Negative
lnc00072141	5:21,568,784-21,569,629	0	2.15959	1.65974	antisense	0.00371511	CD82	5:21,271,277-21,305,215	17.7351	6.35599	-1.48042	0.00214311	cis-acting	Negative
lnc00072176	5:22,215,816-22,228,448	0.974385	0.143305	-2.7654	antisense	0.0447041	NDUFS3	5:22,088,780-22,093,418	79.2132	236.094	1.57555	0.00118002	cis-acting	Negative
lnc00081020	7:17,148,022-17,152,478	2.64155	0.955915	-1.46643	antisense	0.044125	PDK1	7:17,199,466-17,208,239	42.2993	85.9106	1.0222	0.0171702	cis-acting	Negative
