# Supplementary material for: Integrated Analysis of Long Non-coding RNAs (LncRNAs) and mRNA Expression Profiles Reveals the Potential Role of LncRNAs in Skeletal Muscle Development of the Chicken
Source: Front Physiol. 2017 Jan 9;7:687. doi: 10.3389/fphys.2016.00687 (PMC5220077; doi:10.3389/fphys.2016.00687)
Supplement: Supplementary file 10 [file Table10.xlsx]

## Sheet: Sheet1
Table S10. GO analysis of DE-lncRNAs targets in E11 vs. E16.
GO Term	Count	q-Value	Input Symbol
Neurotransmitter receptor metabolism	3	0.000452488	DMD;DMD;DMD
Induction of positive chemotaxis	3	0.000491929	IL16;IL16;IL16
Lysine transport	2	0.000647914	SLC7A2;SLC7A2
Ornithine transport	2	0.000647914	SLC7A2;SLC7A2
Cerebellum structural organization	2	0.000647914	Dab1;Dab1
Cell-cell adhesion involved in neuronal-glial interactions involved in cerebral cortex glial-mediated radial cell migration	2	0.000647914	Dab1;Dab1
Radial glia guided migration of Purkinje cell	2	0.000647914	Dab1;Dab1
Homophilic cell adhesion	7	0.000675507	ROBO1;FREM2;FAT4;FAT4;CDH8;CDH7;CDH7
Muscle maintenance	3	0.00137745	DMD;DMD;DMD
Regulation of transcription, DNA-dependent	20	0.00182521	ZFHX4;ZFHX4;TSC22D1;TEAD4;TEAD4;TEAD4;SSBP3;SMAD9;SMAD9;SLC29A3;SHOX;SHOX;PITX1;PITX1;PHTF2;HOXD4;HOXD4;HOXD4;EGR1;EGR1
Production of nitric oxide during acute inflammatory response	2	0.00184781	SLC7A2;SLC7A2
Embryonic skeletal joint morphogenesis	2	0.00184781	SHOX;SHOX
Arginine transport	2	0.00276922	SLC7A2;SLC7A2
Peptide biosynthesis	2	0.00276922	DMD;DMD
Post-embryonic development	4	0.00360165	TIPARP;SOD2;DLK1;DLK1
Cerebral cortex radially oriented migration	2	0.00370517	Dab1;Dab1
Positive regulation of osteoblast differentiation	3	0.00447525	WNT7B;WNT7B;WNT7B
Leukocyte chemotaxis	3	0.00457945	IL16;IL16;IL16
Calcium ion homeostasis	4	0.00457945	RGN;PTH1R;CALB1;CALB1
Cartilage development involved in endochondral bone morphogenesis	2	0.00559732	SHOX;SHOX
Positive regulation of smoothened signaling pathway	2	0.00669617	SHOX;SHOX
Chondrocyte development	2	0.00802359	SHOX;SHOX
Embryonic digestive tract morphogenesis	2	0.00929963	SHOX;SHOX
Frizzled-2 signaling pathway	3	0.00950657	WNT7B;WNT7B;WNT7B
Bone mineralization	3	0.00950657	PTN;PTN;PTH1R
Dystrophin-associated glycoprotein complex	3	0.000677916	DMD;DMD;DMD
Mitochondrial nucleoid	3	0.00184781	HADHB;HADHA;CPS1
Lipid raft	4	0.00457945	STOM;DMD;DMD;DMD
Sarcolemma	3	0.00559732	DMD;DMD;DMD
Nucleus	29	0.00669617	ZFHX4;ZFHX4;TSC22D1;TNNI2;TIPARP;TEAD4;TEAD4;TEAD4;SSBP3;SOX6;SMAD9;SMAD9;SHOX;SHOX;RGN;RBM24;PRKAA2;PITX1;PITX1;PHTF2;HOXD4;HOXD4;HOXD4;H2AFY2;EGR1;EGR1;DHCR24;CALB1;CALB1
Nuclear envelope lumen	2	0.00669617	BCHE;BCHE
Z disc	3	0.00929963	DMD;DMD;DMD
Calcium ion binding	19	2.63016e-05	RGN;NELL2;MYL3;MYL1;MYL1;FREM2;FAT4;FAT4;EGFL6;DMD;DMD;DLK1;DLK1;COLEC11;CDH8;CDH7;CDH7;CALB1;CALB1
Nitric-oxide synthase binding	3	0.000163279	DMD;DMD;DMD
Transcription factor activity	18	0.00044789	ZFHX4;ZFHX4;TSC22D1;TEAD4;TEAD4;TEAD4;SMAD9;SMAD9;SLC29A3;SHOX;SHOX;PITX1;PITX1;HOXD4;HOXD4;HOXD4;EGR1;EGR1
Pancreatic ribonuclease activity	3	0.000491929	RSFR;RSFR;RSFR
L-ornithine transporter activity	2	0.000647914	SLC7A2;SLC7A2
High-affinity arginine transporter activity	2	0.000647914	SLC7A2;SLC7A2
L-lysine transporter activity	2	0.000647914	SLC7A2;SLC7A2
Carbamoyl-phosphate synthase (ammonia) activity	2	0.000647914	CPS1;CPS1
3-beta-hydroxy-delta5-steroid dehydrogenase activity	3	0.00137745	NSDHL;HSD3B2;HSD3B2
Vitamin D binding	2	0.00184781	CALB1;CALB1
Carbamoyl-phosphate synthase activity	2	0.00370517	CPS1;CPS1
