# Supplementary material for: Integrated Analysis of Long Non-coding RNAs (LncRNAs) and mRNA Expression Profiles Reveals the Potential Role of LncRNAs in Skeletal Muscle Development of the Chicken
Source: Front Physiol. 2017 Jan 9;7:687. doi: 10.3389/fphys.2016.00687 (PMC5220077; doi:10.3389/fphys.2016.00687)
Supplement: Supplementary file 11 [file Table11.xlsx]

## Sheet: Sheet1
Table S11. GO analysis of DE-lncRNAs targets in E11 vs. D1.
GO Term	Count	q-Value	Input Symbol
Negative regulation of translational initiation	3	0.00124576	PAIP2;PAIP2;EIF4EBP1
Neurotransmitter receptor metabolism	3	0.00174077	DMD;DMD;DMD
Organ growth	4	0.00174077	LMX1B;LMX1B;ADRA1B;ADRA1B
Lysine transport	2	0.00174077	SLC7A2;SLC7A2
Ornithine transport	2	0.00174077	SLC7A2;SLC7A2
Maintenance of DNA repeat elements	2	0.00174077	MSH2;MSH2
Vasoconstriction of artery during baroreceptor response to lowering of blood pressure	2	0.00174077	ADRA1B;ADRA1B
Negative regulation of glycogen catabolism	2	0.00174077	ADRA1B;ADRA1B
Positive regulation of glycogen catabolism	2	0.00174077	ADRA1B;ADRA1B
Positive regulation of heart contraction rate by epinephrine-norepinephrine	2	0.00218784	ADRA1B;ADRA1B
Increased strength of heart contraction by epinephrine-norepinephrine	2	0.00218784	ADRA1B;ADRA1B
Muscle maintenance	3	0.0030498	DMD;DMD;DMD
Production of nitric oxide during acute inflammatory response	2	0.00350307	SLC7A2;SLC7A2
Peptidyl-histidine phosphorylation	2	0.00350307	PDK1;PDK1
Response to amphetamine	3	0.00359346	GRIN2A;ADRA1B;ADRA1B
Mismatch repair	3	0.00406291	MSH6;MSH2;MSH2
Arginine transport	2	0.00482129	SLC7A2;SLC7A2
Intra-S DNA damage checkpoint	2	0.00482129	MSH2;MSH2
Peptide biosynthesis	2	0.00482129	DMD;DMD
Visual learning	3	0.00582278	GRIN2A;ADRA1B;ADRA1B
Somatic hypermutation of immunoglobulin genes	2	0.00634976	MSH2;MSH2
Positive regulation of helicase activity	2	0.00634976	MSH2;MSH2
Tubulin	2	0.00174077	TPT1;TPT1
MutSbeta complex	2	0.00174077	MSH2;MSH2
Dystrophin-associated glycoprotein complex	3	0.00218784	DMD;DMD;DMD
MutSalpha complex	2	0.00218784	MSH2;MSH2
Lipid raft	5	0.00218784	STOM;PECAM1;DMD;DMD;DMD
Nucleus	39	0.00232401	ZFHX4;ZFHX4;VRK1;UBAC1;TSC22D1;TNNI2;TAF4B;RAB11FIP4;PTTG1;PTTG1;PAX3;PARP1;PARP1;PARN;NFE2L2;NCOA1;NCOA1;MSH2;MSH2;MLF1IP;LMX1B;LMX1B;LHX6;LHX6;LBR;LBR;IRF2;IGF2BP3;HOXD8;HOXD3;HDAC2;ESRRG;CSRP2;COQ7;CHUK;CENPO;CASP3;BACH1;ARNT2
Multivesicular body	2	0.00831583	TPT1;TPT1
Nitric-oxide synthase binding	3	0.00124576	DMD;DMD;DMD
Pancreatic ribonuclease activity	3	0.00174077	RSFR;RSFR;RSFR
L-ornithine transporter activity	2	0.00174077	SLC7A2;SLC7A2
High-affinity arginine transporter activity	2	0.00174077	SLC7A2;SLC7A2
L-lysine transporter activity	2	0.00174077	SLC7A2;SLC7A2
Dinucleotide repeat insertion binding	2	0.00174077	MSH2;MSH2
Protein xylosyltransferase activity	2	0.00218784	XYLT1;XYLT1
Translation repressor activity	2	0.00218784	PAIP2;PAIP2
Four-way junction DNA binding	2	0.00218784	MSH2;MSH2
Centromeric DNA binding	2	0.00218784	MSH2;MSH2
Single guanine insertion binding	2	0.00218784	MSH2;MSH2
Single thymine insertion binding	2	0.00218784	MSH2;MSH2
Oxidized purine DNA binding	2	0.00218784	MSH2;MSH2
Mismatched DNA binding	3	0.0030498	MSH6;MSH2;MSH2
Guanine/thymine mispair binding	2	0.00350307	MSH2;MSH2
Transcription factor activity	18	0.0035074	ZFHX4;ZFHX4;TSC22D1;TAF4B;RAB11FIP4;PAX3;NFE2L2;LMX1B;LMX1B;LHX6;LHX6;IRF2;HOXD8;HOXD3;HDAC2;ESRRG;BACH1;ARNT2
MutLalpha complex binding	2	0.00482129	MSH2;MSH2
Water channel activity	2	0.00482129	AQP4;AQP4
Ephrin receptor activity	3	0.00526515	EPHB6;EPHA4;EPHA4
ATP binding	25	0.00706952	VRK1;STYK1;STK39;ROBO1;PRPS2;PDK1;PDK1;PBK;MTUS1;MSH6;MSH2;MSH2;MAT1A;MAP4K4;MAP4K4;KIF26A;FGFR1;EPHB6;EPHA4;EPHA4;DCLK1;CHUK;CASK;ATAD5;ANGPTL2
Hypoxanthine phosphoribosyltransferase activity	2	0.00831583	MSH2;MSH2
Calcium ion binding	15	0.0096795	TPT1;TPT1;TBC1D9;TBC1D9;RHOT1;PLCL1;NELL2;MYL3;MBL2;MBL2;kcnma1;GSN;DMD;DMD;CDH4
