# Supplementary material for: Integrated Analysis of Long Non-coding RNAs (LncRNAs) and mRNA Expression Profiles Reveals the Potential Role of LncRNAs in Skeletal Muscle Development of the Chicken
Source: Front Physiol. 2017 Jan 9;7:687. doi: 10.3389/fphys.2016.00687 (PMC5220077; doi:10.3389/fphys.2016.00687)
Supplement: Supplementary file 12 [file Table12.xlsx]

## Sheet: Sheet1
Table S12. GO analysis of DE-lncRNAs targets in E16 vs. D1.
GO Term	Count	q-Value	Input Symbol
Peptidyl-histidine phosphorylation	2	0.000127368	PDK1;PDK1
Threonine biosynthesis	1	0.00861115	THNSL1
NK T cell proliferation	1	0.00861115	IL15
Extrathymic T cell selection	1	0.00861115	IL15
Choline metabolism	1	0.00861115	ENPP6
Mitochondrion	6	0.000617881	PDK1;PDK1;NDUFS3;NDUFA8;COQ7;ACSL1
Integral to membrane	9	0.0085038	SLC4A7;SLC38A2;IL18R1;FREM2;CNR1;CNR1;CNR1;CD82;CD82
Cannabinoid receptor activity	3	4.39304e-06	CNR1;CNR1;CNR1
Two-component sensor activity	2	0.000508006	PDK1;PDK1
NADH dehydrogenase (ubiquinone) activity	2	0.00585349	NDUFS3;NDUFS3
Cellulose synthase activity	1	0.0078971	CNR1
Oxidoreductase activity, acting on NADH or NADPH	2	0.0085038	NDUFS3;NDUFS3
Threonine synthase activity	1	0.00861115	THNSL1
