# Supplementary material for: Integrated Analysis of Long Non-coding RNAs (LncRNAs) and mRNA Expression Profiles Reveals the Potential Role of LncRNAs in Skeletal Muscle Development of the Chicken
Source: Front Physiol. 2017 Jan 9;7:687. doi: 10.3389/fphys.2016.00687 (PMC5220077; doi:10.3389/fphys.2016.00687)
Supplement: Supplementary file 13 [file Table13.xlsx]

## Sheet: Sheet1
Table S13. KEGG pathway analysis of DE-lncRNAs targets in E11 vs. E16.
Pathway	Count	q-Value	Input Symbol
Fatty acid metabolism	4	6.57998e-08	HADHB;HADHA;ACAT2;ACADL
Valine, leucine and isoleucine degradation	3	5.75826e-06	HADHB;HADHA;ACAT2
Fatty acid elongation in mitochondria	2	1.05615e-05	HADHB;HADHA
Benzoate degradation via CoA ligation	2	2.00621e-05	HADHA;ACAT2
Biosynthesis of steroids	2	5.2994e-05	NSDHL;DHCR24
beta-Alanine metabolism	2	5.2994e-05	HADHA;CNDP1
Propanoate metabolism	2	7.80974e-05	HADHA;ACAT2
Butanoate metabolism	2	8.56752e-05	HADHA;ACAT2
Tryptophan metabolism	2	0.000137638	HADHA;ACAT2
Lysine degradation	2	0.000153367	HADHA;ACAT2
Styrene degradation	1	0.000465983	FAH
Tetrachloroethene degradation	1	0.000465983	EPHX2
Thiamine metabolism	1	0.00062381	MTMR7
C21-Steroid hormone metabolism	1	0.00062381	HSD3B2
Caprolactam degradation	1	0.000674709	HADHA
Synthesis and degradation of ketone bodies	1	0.000674709	ACAT2
Oxidative phosphorylation	2	0.000785445	NDUFA8;ATP5G3
Limonene and pinene degradation	1	0.000888047	HADHA
