# Supplementary material for: Integrated Analysis of Long Non-coding RNAs (LncRNAs) and mRNA Expression Profiles Reveals the Potential Role of LncRNAs in Skeletal Muscle Development of the Chicken
Source: Front Physiol. 2017 Jan 9;7:687. doi: 10.3389/fphys.2016.00687 (PMC5220077; doi:10.3389/fphys.2016.00687)
Supplement: Supplementary file 14 [file Table14.xlsx]

## Sheet: Sheet1
Table S14. KEGG pathway analysis of DE-lncRNAs in E11 vs. D1.
Pathway	Count	q-Value	Input Symbol
MAPK signaling pathway	7	6.62811e-07	MAP4K4;MAP4K4;FGFR1;FGF13;DUSP8;CHUK;CASP3
Mismatch repair	2	8.98255e-05	MSH6;MSH2
beta-Alanine metabolism	2	8.98255e-05	HADHA;CNDP1
Chondroitin sulfate biosynthesis	2	9.32848e-05	XYLT1;CSGALNACT1
Butanoate metabolism	2	0.000148331	HADHA;BDH1
Oxidative phosphorylation	3	0.000183166	NDUFA8;ATP6V1D;ATP5G3
Fatty acid metabolism	2	0.000183166	HADHA;ACSL1
Tetrachloroethene degradation	1	0.000427647	EPHX2
Apoptosis	2	0.000565359	CHUK;CASP3
Thiamine metabolism	1	0.000572061	MTMR7
Ubiquinone biosynthesis	1	0.000572061	COQ7
Caprolactam degradation	1	0.00062789	HADHA
Synthesis and degradation of ketone bodies	1	0.00062789	BDH1
Fatty acid elongation in mitochondria	1	0.00070924	HADHA
Limonene and pinene degradation	1	0.000891445	HADHA
Cell cycle	2	0.000893827	PTTG1;HDAC2
Benzoate degradation via CoA ligation	1	0.000951228	HADHA
