# Supplementary material for: Integrated Analysis of Long Non-coding RNAs (LncRNAs) and mRNA Expression Profiles Reveals the Potential Role of LncRNAs in Skeletal Muscle Development of the Chicken
Source: Front Physiol. 2017 Jan 9;7:687. doi: 10.3389/fphys.2016.00687 (PMC5220077; doi:10.3389/fphys.2016.00687)
Supplement: Supplementary file 15 [file Table15.xlsx]

## Sheet: Sheet1
Table S15. KEGG pathway analysis of DE-lncRNAs targets in E16 vs. D1.
Pathway	Count	q-Value	Input Symbol
Oxidative phosphorylation	2	0.000729833	NDUFS3;NDUFA8
